# Supplementary material for: Structure and catalytic regulation of Plasmodium falciparum IMP specific nucleotidase
Source: Nat Commun. 2020 Jun 26;11:3228. doi: 10.1038/s41467-020-17013-x (PMC7320144; doi:10.1038/s41467-020-17013-x)
Supplement: Supplementary file 6 — Source data [file 41467_2020_17013_MOESM6_ESM.xlsx]

## Sheet: Plots
Source Data
Fig. 3	n=3							Supplementary Fig. 6								Supplementary Fig. 7												Supplementary Fig. S8						Supplementary Fig. S9												Supplementary Fig. S10
	v/[PfISN1] (sec-1)							A	n=3			A (inset)	n=3			A	n=3			B	n=3			C	n=3			A	n=1		B	n=1		A	n=1				B	n=2						A	n=1
	pH 8		pH 5		ATP				v/[PfISN1] (sec-1)				% Activity				v/[PfISN1] (sec-1)				v/[PfISN1] (sec-1)				v/[PfISN1] (sec-1)			ml	mAU		ml	mAU			Absorbance (405nm)					D172N			D172A			0mM ATP		0.5mM ATP
	mean	SD	mean	SD	mean	SD		pH	mean	SD		pH	mean	SD		[IMP] mM	mean	SD		[IMP] mM	mean	SD		[IMP] mM	mean	SD		0	3.206		0	-0.461		time (sec)	WT	D172A	D172N			% inhibition of v			% inhibition of v			ml	mAu	ml	mAu
WT	2.51989	0.194518	6.42794	0.0884173	6.46331	0.0618921		2	0.0176835	0.00833607		2	16.8293	6.55368		0.05	1.32947	0.048835		2	6.54569	3.91239		0.1	1.42189	0.218232		0.006	3.221		0.036	-0.497		5	0	0.000916966	0.066		[IMP] mM	mean	SD	[IMP] mM	mean	SD		0	-44.993	0	0.888
D170N	0	0	0	0	N.A.	N.A.		3	3.48954	0.300098		3	21.4634	1.37972		0.1	2.10643	0.0244175		5	10.7942	1.53701		0.25	3.32876	0.0779398		0.012	3.265		0.072	-0.465		6	0	0.00133312	0.071		0	0	0	0	0	1.08235		0.042	-45.176	0.042	0.771
D172N	0	0	0	0	N.A.	N.A.		4	16.4898	0.387627		4	111.707	8.96816		0.25	5.27038	0.0183131		10	9.27511	0.331858		0.5	6.71263	0.070146		0.018	3.29		0.108	-0.495		7	-5.59006e-05	0.00177999	0.075		0.004	49.2	0.565685	0.04	28.8355	2.13139		0.084	-45.339	0.084	0.771
D172A	0	0	0	0	N.A.	N.A.		5	13.7135	0.287594		5	112.195	17.9364		0.5	10.1523	0.0732525		15	13.6595	1.50208		1	15.6408	0.46764		0.024	3.201		0.144	-0.441		8	-2.48447e-05	0.00232167	0.078		0.008	57.3	0.424264	0.1	52.1135	0.815923		0.126	-45.284	0.126	0.88
D170N-D172N	0	0	0	0	N.A.	N.A.		6	9.05393	0.625205		6	94.7559	15.0047		1	21.8067	3.00335		30	20.4522	1.11783		2.5	25.5278	3.17995		0.03	3.182		0.18	-0.457		9	-5.29585e-05	0.0028202	0.083		0.02	72.3	0.707107	0.5	76.9822	2.48275		0.168	-45.369	0.168	0.71
Y176L	0.208665	0.132626	0.645447	0.00884173	N.A.	N.A.		7	5.6646	0.0416805		7	100	11.7276		2.5	38.2783	0.659273		50	24.6266	0.663711		5	37.1344	0.794988		0.036	3.196		0.216	-0.446		10	-5.32854e-05	0.00342334	0.088		0.04	84.5	0.565685	1	85.2549	1.24386		0.21	-45.278	0.21	0.649
D178V	0.450928	0.0353669	4.04067	0.45977	2.72325	0.106101		8	3.84321	0.15005		8	81.9512	6.8986		5	43.1472	1.68481		75	28.3564	2.23565		10	41.2182	5.40124		0.042	3.204		0.252	-0.373		11	-2.90945e-05	0.0040984	0.092		0.08	89.2	0.282843	2	89.2594	1.462		0.252	-45.411	0.252	0.589
R218L	0	0	0.282935	0.0353669	N.A.	N.A.		9	3.19481	0.166721		9	99.5122	20.6958		10	44.7011	2.71034		100	30.0855	0.489052		15	46.294	1.49645		0.048	3.206		0.288	-0.412		12	1.63452e-05	0.00475678	0.096		0.12	91.75	0.353553	4	90.6935	1.77505		0.294	-45.309	0.294	0.469
D394V	0	0	0	0	0	0																						0.054	3.216		0.324	-0.398		13	7.97646e-05	0.00539686	0.101		0.2	93.8	0.141421					0.336	-45.295	0.336	0.511
Q395L	0	0	0	0	0	0		B	n=3			B (inset)	n=3			D	n=3			E				F				0.06	3.222		0.36	-0.384		14	0.000157895	0.00606963	0.106									0.378	-45.4	0.378	0.506
F396L	0	0	0	0	0	0			log(kcat/Km)				log(kcat) (sec-1)				v/[PfISN1] (sec-1)				v/[PfISN1] (sec-1)				v/[PfISN1] (sec-1)			0.066	3.234		0.396	-0.297		15	0.000247467	0.00667996	0.11									0.42	-45.337	0.42	0.511
H398V	3.63395	0.335986	7.81609	0.15031	21.4854	1.42352		pH	mean	SD			mean	SD		[IMP] mM	mean	SD		[pNPP] mM	mean	SD		[pNPP] mM	mean	SD		0.072	3.224		0.432	-0.454		16	0.000345211	0.00727558	0.114									0.462	-45.208	0.462	0.453
D402V	0	0	0	0	0	0		4	8.31969	0.863674		4	10.7692	0.300619		2	3.16479	0.441548		1	0.00328912	0.000175057		0.5	0.0648394	0.00364703		0.078	3.22		0.468	-0.389		17	0.000447859	0.00793854	0.119									0.503	-45.375	0.503	0.533
F403A	0.74359	0.211319	2.12626	0.0180059	3.01326	0.0600197		5	14.0167	2.56516		5	10.336	0.530504		5	5.58452	0.732569		2	0.00521662	0.000375123		3	0.203728	0.0130251		0.084	3.255		0.503	-0.291		18	0.000552141	0.00855214	0.123									0.545	-45.336	0.545	0.544
F403Y	5.48541	0.0450148	11.7348	0.630207	13.1141	0.360118		6	20.6856	1.5999		6	6.80194	0.106101		10	6.50699	0.893132		4	0.009916	0.000268838		10	0.231911	0.00807558		0.09	3.28		0.539	-0.422		19	0.000654789	0.00916411	0.128									0.587	-45.397	0.587	0.505
F403L	2.92308	0.0225074	7.59682	0.0600197	4.16976	0.105034		7	2.41332	0.276826		7	8.67639	0.389036		15	10.573	1.02359		8	0.0112997	0.000425139		0.2	0.0139196	0.00156301		0.096	3.289		0.575	-0.218		20	0.000752534	0.00976626	0.132									0.629	-45.259	0.629	0.5
R406L	0.106101	0.0442087	1.80371	0.0884173	N.A.	N.A.		8	0.548801	0.162384		8	5.71176	0.442087		30	13.5391	0.200705		10	0.0146861	0.00180059		2	0.165598	0.00338655		0.102	3.357		0.611	-0.276		21	0.000842105	0.0104407	0.137									0.671	-45.398	0.671	0.52
W413L	0	0	0	0	0	0		9	0.138298	0.0511816		9	6.89744	1.00796		50	15.2421	1.04366		14	0.0141247	0.000869035		1	0.108495	0.00234452		0.108	3.379		0.647	-0.28		22	0.000920236	0.0110363	0.141									0.713	-45.236	0.713	0.47
DN30	7.86601	0.0330852	16.4268	0.281224	0.794045	0.0082713										75	20.9473	1.12394						5	0.221227	0.00442851		0.114	3.406		0.683	-0.216		23	0.000983655	0.0116352	0.146									0.755	-45.215	0.755	0.6
DN59			1.11406	0.0884173	N.A.	N.A.		C	n=3			C (inset)	n=3			100	22.9057	0.120423										0.12	3.314		0.719	-0.161		24	0.0010291	0.0122292	0.15									0.797	-45.277	0.797	0.54
DN30-DC10	0.75	0.0322581	1.18548	0.0322581	3.67742	0.0645161			v/[PfISN1] (sec-1)				v/[PfISN1] (sec-1)															0.126	3.3		0.755	-0.132		25	0.000997385	0.0128101	0.154									0.839	-45.292	0.839	0.554
K41L	6.51636	0.627763	16.7639	2.25464	8.78868	0.159151		[IMP] mM	mean	SD		[IMP] mM	mean	SD		G				H				I				0.132	3.264		0.791	-0.176		26	0.00102811	0.0134041	0.159									0.881	-45.301	0.881	0.528
D363V	0.25641	0.0618921	0.999116	0.689655	N.A.	N.A.		5	1.16074	0.0270089		0.05	1.03448	0.0875287			v/[PfISN1] (sec-1)				v/[PfISN1] (sec-1)				v/[PfISN1] (sec-1)			0.138	3.289		0.827	-0.107		27	0.000971886	0.013947	0.163									0.923	-45.273	0.923	0.633
W365L	0	0	0	0	N.A.	N.A.		10	1.8992	0.105034		0.1	1.79487	0.562684		[IMP] mM	mean	SD		[IMP] mM	mean	SD		[IMP] mM	mean	SD		0.144	3.397		0.863	-0.096		28	0.00100262	0.0145178	0.168									0.965	-45.318	0.965	0.587
W365Y	3.04156	0.159151	6.37489	0.300619	N.A.	N.A.		20	3.25995	0.0862783		0.15	3.30681	0.0750246		0.05	0.854701	1.12537		2	4.77454	1.08369		0.1	0.557029	0.437644		0.15	3.456		0.899	-0.014		29	0.000970906	0.0151049	0.172									1.007	-45.355	1.007	0.608
W365F	1.24668	0.40672	6.55172	0.0353669	N.A.	N.A.		40	4.8099	0.160052		0.2	3.80637	0.468904		0.1	2.8883	0		5	6.77866	0.583524		0.25	1.72414	0.737742		0.156	3.473		0.935	0.02		30	0.00101635	0.0157872	0.176									1.049	-45.309	1.049	0.662
D367V	0	0	0	0	N.A.	N.A.		60	6.37135	0.0675221		0.5	6.68435	0.112537		0.25	6.80814	0.375123		10	6.76393	1.56301		0.5	2.70557	1.50049		0.162	3.415		0.971	0.166		31	0.00107976	0.0165005	0.18									1.091	-45.407	1.091	0.54
H150V	13.0504	1.1229	43.2361	1.1229	14.1468	1.38815		80	7.5756	0.0900295		1	7.02918	1.31293		0.5	10.0796	1.25041		20	9.46065	0.875287		1	5.86207	1.46298		0.168	3.427		1.007	0.145		32	0.00115789	0.0171465	0.185									1.133	-45.393	1.133	0.652
DC10	14.456	0.21589	24.5078	0.29361	3.00518	0.146805		100	8.14854	0		1.5	7.85146	0		2	14.412	0.125041		50	11.6711	0.250082		2.5	9.81432	1.12537		0.174	3.427		1.043	0.199		33	0.00124747	0.0178039	0.189									1.175	-45.426	1.175	0.636
H150V-DC10	9.76684	1.20898	38.9119	1.68394	12.0984	0.915371		125	8.84881	0.390128						5	24.58	0.750246		75	15.2078	0.500164		5	13.7401	0.0750246		0.18	3.484		1.079	0.24		34	0.00134521	0.0185515	0.193									1.217	-45.411	1.217	0.582
																10	29.1777	1.75057		100	16.4456	0.750246		10	16.7639	2.25074		0.186	3.473		1.115	0.362		35	0.00144786	0.019235	0.197									1.259	-45.41	1.259	0.62
								D	n=3			D (inset)	n=3															0.192	3.499		1.151	0.634		36	0.00155214	0.0199333	0.201									1.301	-45.507	1.301	0.645
									v/[PfISN1] (sec-1)				v/[PfISN1] (sec-1)			J				K				L				0.198	3.475		1.187	0.618		37	0.00165479	0.0205789	0.206									1.343	-45.51	1.343	0.691
								[AMP] mM	mean	SD		[AMP] mM	mean	SD			v/[PfISN1] (sec-1)				v/[PfISN1] (sec-1)				v/[PfISN1] (sec-1)			0.204	3.378		1.223	0.641		38	0.00175253	0.0213034	0.21									1.385	-45.359	1.385	0.767
								20	0.0198124	0.00737342		2	0.278515	0.0562684		[IMP] mM	mean	SD		[IMP] mM	mean	SD		[AMP] mM	mean	SD		0.21	3.328		1.259	0.555		39	0.00184211	0.0220392	0.214									1.427	-45.459	1.427	0.675
								30	0.0664759	0.0276504		5	0.888594	0.168805		2	2.83525	0.175057		2	6.29531	0.900295		10	0.124138	0.0165054		0.216	3.328		1.295	0.567		40	0.00192024	0.0227192	0.217									1.468	-45.474	1.468	0.675
								40	0.530504	0.0165902		10	1.92308	0.0562684		5	3.80784	0.23341		5	9.90274	0.120039		20	0.249337	0.0495162		0.222	3.431		1.331	0.529		41	0.00198365	0.0234188	0.222									1.51	-45.452	1.51	0.774
								50	1.4729	0.00737304		15	2.75862	0.150049		10	5.49956	0.525172		10	12.1945	0.480157		30	0.701326	0.0405133		0.228	3.464		1.367	0.689		42	0.00202909	0.0240673	0.226									1.552	-45.56	1.552	0.697
								60	3.43329	0.0258072		20	3.81963	0.150049		15	7.12644	0.775254		15	13.2272	0.340112		40	2.88064	0.0375123		0.234	3.513		1.403	0.595		43	0.00205329	0.0247931	0.229									1.594	-45.546	1.594	0.68
								80	7.58347	0.129035		40	6.60477	0.187561		30	8.771	0.500164		20	14.6985	1.62053		50	5.08753	0.142547		0.24	3.464		1.438	0.624		44	0.00199706	0.0255253	0.233									1.636	-45.562	1.636	0.585
								100	10.8968	0.250701		60	8.27586	0.150049		50	10.8223	0.300098		30	15.8585	3.30108		60	5.61273	0.217571		0.246	3.494		1.474	0.609		45	0.0019441	0.0261935	0.237									1.678	-45.638	1.678	0.64
								120	11.5095	0.593557						75	12.6967	0.450147		40	19.3952	2.78091		80	11.5862	0.690226		0.252	3.508		1.51	0.519		46	0.002034	0.0269258	0.241									1.72	-45.75	1.72	0.645
																				60	18.8859	2.30075		100	15.6127	0.112537		0.258	3.522		1.546	0.548		47	0.0020304	0.0276515	0.245									1.762	-45.602	1.762	0.562
								E	n=3			E (inset)	n=3			M				80	18.221	2.28075		120	15.9576	0.120039		0.264	3.599		1.582	0.835		48	0.00207617	0.0283903	0.248									1.804	-45.727	1.804	0.725
									v/[PfISN1] (sec-1)				v/[PfISN1] (sec-1)				v/[PfISN1] (sec-1)			110	21.588	2.32076						0.27	3.606		1.618	1.204		49	0.0020595	0.0291618	0.253									1.846	-45.744	1.846	0.774
								[Mg2+] mM	mean	SD		[Mg2+] mM	mean	SD		[pNPP] mM	mean	SD										0.276	3.626		1.654	0.563		50	0.00212324	0.0299513	0.256									1.888	-45.773	1.888	0.835
								2	0.425914	0.0315207		1	2.40692	0.347336		3	0.000738653	9.37807e-05										0.282	3.633		1.69	1.765		51	0.00212128	0.030744	0.259									1.93	-45.7	1.93	0.785
								5	1.46537	0.320938		2	3.97878	0.555738		5	0.00184049	4.47197e-05										0.288	3.62		1.726	2.799		52	0.00214057	0.0314694	0.263									1.972	-45.68	1.972	0.795
								10	2.43391	0.0171931		5	5.28048	0.451537		8	0.00258252	5.90469e-05										0.294	3.636		1.762	2.237		53	0.00217784	0.0321997	0.266									2.014	-45.609	2.014	0.736
								15	3.5686	0.785153		10	6.6313	0.0694665		10	0.00287725	3.73385e-05										0.3	3.596		1.798	1.353		54	0.00222981	0.0330072	0.27									2.056	-45.639	2.056	0.925
								20	4.91807	0.137545		15	6.28745	0		15	0.00342679	0.000144144										0.306	3.565		1.834	-0.235		55	0.00229323	0.033731	0.273									2.098	-45.567	2.098	0.803
								30	7.83584	0.275091		7.5	6.1229	0.231326		25	0.00325179	2e-05										0.312	3.52		1.87	-1.399		56	0.00236483	0.0344433	0.276									2.14	-45.547	2.14	0.871
								60	11.7829	0.240704		0.5	1.22016	0.125041														0.318	3.553		1.906	-3.01		57	0.00244132	0.0352164	0.279									2.182	-45.643	2.182	0.876
								90	12.5691	0.229244																		0.324	3.583		1.942	-0.383		58	0.00251945	0.0359797	0.283									2.224	-45.521	2.224	0.76
								120	12.7069	0.103159																		0.33	3.543		1.978	2.051		59	0.00259595	0.0366626	0.286									2.266	-45.615	2.266	0.903
																												0.336	3.549		2.014	-0.051		60	0.00261164	0.0373374	0.29									2.308	-45.386	2.308	0.931
								F	n=3																			0.342	3.519		2.05	0.8		61	0.00270611	0.0380762	0.292									2.35	-45.427	2.35	0.838
									v/[PfISN1] (sec-1)																			0.348	3.501		2.086	2.189		62	0.00278588	0.0388084	0.296									2.391	-44.442	2.391	0.393
								[pNPP] mM	mean	SD																		0.354	3.679		2.122	4.424		63	0.00279176	0.0395538	0.299									2.433	-43.725	2.433	0.054
								3	0.000344367	9.50398e-05																		0.36	3.757		2.158	5.701		64	0.00280745	0.0402416	0.302									2.475	-44.653	2.475	0.2
								5	0.00101557	7.38092e-05																		0.366	3.771		2.194	7.443		65	0.00297254	0.041	0.304									2.517	-46.229	2.517	-1.339
								8	0.00180028	4.86272e-05																		0.372	3.736		2.23	8.968		66	0.003085	0.0417584	0.307									2.559	-47.756	2.559	-3.456
								10	0.00221842	2.5182e-05																		0.378	3.752		2.266	10.035		67	0.00314155	0.0424462	0.311									2.601	-49.581	2.601	-0.543
								15	0.00263717	0.000117226																		0.383	3.73		2.302	11.154		68	0.00319157	0.0431357	0.313									2.643	-51.628	2.643	2.734
								20	0.00260186	8.11897e-05																		0.389	3.719		2.338	11.447		69	0.00322851	0.0438431	0.316									2.685	-51.88	2.685	-2.324
								30	0.00253432	0.000183654																		0.395	3.697		2.374	11.744		70	0.00333606	0.0446407	0.319									2.727	-44.736	2.727	-2.406
																												0.401	3.667		2.409	12.05		71	0.00336483	0.0453678	0.322									2.769	-52.315	2.769	2.121
																												0.407	3.685		2.445	12.335		72	0.0034544	0.0460964	0.325									2.811	-56.26	2.811	2.804
																												0.413	3.738		2.481	12.166		73	0.0035456	0.0468431	0.327									2.853	-40.742	2.853	2.677
																												0.419	3.828		2.517	11.627		74	0.00363518	0.04768	0.329									2.895	-39.459	2.895	2.157
																												0.425	3.806		2.553	10.389		75	0.00371984	0.0484462	0.332									2.937	-41.308	2.937	1.449
																												0.431	3.817		2.589	9.108		76	0.00379634	0.0492141	0.334									2.979	-43.292	2.979	1.305
																												0.437	3.789		2.625	7.887		77	0.00386139	0.05	0.337									3.021	-44.089	3.021	1.142
																												0.443	3.783		2.661	6.66		78	0.00391174	0.05073	0.339									3.063	-44.616	3.063	1.336
																												0.449	3.822		2.697	5.994		79	0.0039441	0.0515289	0.341									3.105	-44.679	3.105	1.428
																												0.455	3.811		2.733	5.386		80	0.00395521	0.052323	0.343									3.147	-44.582	3.147	1.348
																												0.461	3.77		2.769	4.827		81	0.00403204	0.0531285	0.345									3.189	-44.546	3.189	1.216
																												0.467	3.775		2.805	4.31		82	0.00402844	0.0538715	0.348									3.231	-44.826	3.231	1.157
																												0.473	3.669		2.841	3.929		83	0.00399706	0.054677	0.349									3.273	-44.879	3.273	0.996
																												0.479	3.709		2.877	3.439		84	0.00402484	0.0554152	0.352									3.315	-45.009	3.315	1.107
																												0.485	3.739		2.913	3.124		85	0.0040559	0.0562452	0.354									3.356	-45.047	3.356	1.053
																												0.491	3.823		2.949	3.087		86	0.004	0.0570029	0.356									3.398	-45.069	3.398	1.062
																												0.497	3.833		2.985	2.938		87	0.0039441	0.0578133	0.358									3.44	-45.072	3.44	0.802
																												0.503	3.934		3.021	2.768		88	0.00391925	0.0585466	0.361									3.482	-45.129	3.482	0.767
																												0.509	3.919		3.057	2.735		89	0.0039222	0.0593619	0.362									3.524	-45.148	3.524	0.801
																												0.515	3.926		3.093	2.607		90	0.00394966	0.0601854	0.364									3.566	-45.168	3.566	0.749
																												0.521	3.826		3.129	2.894		91	0.00399837	0.0609431	0.366									3.608	-45.007	3.608	0.845
																												0.527	3.821		3.165	2.97		92	0.00406505	0.0617041	0.368									3.65	-44.967	3.65	0.809
																												0.533	3.849		3.201	3.058		93	0.00414645	0.0625374	0.369									3.692	-45.096	3.692	0.789
																												0.539	3.839		3.237	3.169		94	0.00423929	0.0633691	0.372									3.734	-45.132	3.734	0.823
																												0.545	3.828		3.273	3.438		95	0.00434031	0.0641252	0.372									3.776	-45.16	3.776	0.853
																												0.551	3.801		3.309	3.654		96	0.00439032	0.0649307	0.375									3.818	-45.185	3.818	0.769
																												0.557	3.805		3.345	4.18		97	0.00452893	0.0656558	0.376									3.86	-45.246	3.86	0.827
																												0.563	3.857		3.38	4.993		98	0.00466263	0.0664596	0.377									3.902	-45.179	3.902	0.665
																												0.569	3.917		3.416	6.033		99	0.00478816	0.0672684	0.379									3.944	-45.208	3.944	0.477
																												0.575	3.915		3.452	7.509		100	0.00484635	0.0680082	0.381									3.986	-45.299	3.986	0.495
																												0.581	3.928		3.488	8.897		101	0.00492089	0.068748	0.381									4.028	-45.198	4.028	0.482
																												0.587	3.928		3.524	11.062		102	0.00506113	0.0695008	0.384									4.07	-45.188	4.07	0.737
																												0.593	3.952		3.56	15.267		103	0.00517358	0.0703357	0.385									4.112	-45.188	4.112	0.841
																												0.599	3.933		3.596	19.717		104	0.00525499	0.0710886	0.386									4.154	-45.241	4.154	0.945
																												0.605	3.945		3.632	23.961		105	0.00524616	0.0719186	0.388									4.196	-45.365	4.196	0.994
																												0.611	3.93		3.668	24.57		106	0.00523079	0.072696	0.389									4.238	-45.328	4.238	0.957
																												0.617	3.911		3.704	23.229		107	0.00520235	0.0735456	0.39									4.28	-45.313	4.28	1.069
																												0.623	3.882		3.74	20.065		108	0.00524452	0.0743034	0.393									4.321	-45.318	4.321	1.156
																												0.629	3.967		3.776	16.939		109	0.00529814	0.0751285	0.393									4.363	-45.231	4.363	1.064
																												0.635	3.99		3.812	13.397		110	0.00535992	0.0758911	0.394									4.405	-45.454	4.405	1.068
																												0.641	4.098		3.848	11.063		111	0.00542661	0.0766604	0.395									4.447	-45.335	4.447	1.021
																												0.647	4.085		3.884	8.935		112	0.00549493	0.0774492	0.397									4.489	-45.392	4.489	0.997
																												0.653	4.056		3.92	7.216		113	0.00556162	0.0782707	0.398									4.531	-45.449	4.531	0.974
																												0.659	4.058		3.956	6.317		114	0.00562341	0.0791036	0.399									4.573	-45.384	4.573	1.104
																												0.665	4.056		3.992	5.524		115	0.00562112	0.0799268	0.4									4.615	-45.432	4.615	1.038
																												0.671	4.03		4.028	5.079		116	0.00563844	0.0807532	0.401									4.657	-45.332	4.657	1.053
																												0.677	4.01		4.064	4.592		117	0.00581497	0.0815057	0.402									4.699	-45.384	4.699	0.931
																												0.683	3.96		4.1	4.166		118	0.00585845	0.0823962	0.403									4.741	-45.367	4.741	1.104
																												0.689	4.049		4.136	3.895		119	0.00590847	0.0832047	0.405									4.783	-45.415	4.783	1.063
																												0.695	4.055		4.172	3.557		120	0.00595848	0.084	0.406									4.825	-45.543	4.825	1.14
																												0.701	4.129		4.208	3.348		121	0.00609219	0.0847954	0.406									4.867	-45.535	4.867	1.11
																												0.707	4.131		4.244	3.024		122	0.00625041	0.0856038	0.406									4.909	-45.542	4.909	1.196
																												0.713	4.138		4.28	2.772		123	0.00633965	0.0864943	0.407									4.951	-45.598	4.951	1.089
																												0.719	4.114		4.315	2.624		124	0.00640928	0.0873027	0.407									4.993	-45.646	4.993	1.167
																												0.725	4.08		4.351	2.374		125	0.00645276	0.088154	0.41									5.035	-45.671	5.035	1.201
																												0.731	4.035		4.387	2.139		126	0.00655378	0.0889742	0.411									5.077	-45.682	5.077	1.183
																												0.737	4.056		4.423	2.128		127	0.00665315	0.0897797	0.411									5.119	-45.565	5.119	1.359
																												0.743	4.194		4.459	2.088		128	0.00674763	0.0904966	0.411									5.161	-45.664	5.161	1.294
																												0.749	4.235		4.495	1.998		129	0.00683393	0.0911939	0.412									5.203	-45.748	5.203	1.547
																												0.755	4.251		4.531	2.016		130	0.00690879	0.0919405	0.413									5.244	-45.771	5.244	1.549
																												0.761	4.2		4.567	2.099		131	0.00696894	0.0926626	0.415									5.286	-45.734	5.286	1.599
																												0.767	4.205		4.603	1.951		132	0.00701111	0.0933766	0.415									5.328	-45.799	5.328	1.427
																												0.773	4.227		4.639	1.874		133	0.00703204	0.0940987	0.415									5.37	-45.671	5.37	1.474
																												0.779	4.279		4.675	1.841		134	0.00702844	0.0949013	0.415									5.412	-45.631	5.412	1.48
																												0.785	4.277		4.711	2.111		135	0.00699706	0.0955675	0.416									5.454	-45.588	5.454	1.335
																												0.791	4.235		4.747	2.469		136	0.00702484	0.0963125	0.417									5.496	-45.737	5.496	1.261
																												0.797	4.232		4.783	2.673		137	0.0070559	0.0970624	0.418									5.538	-45.692	5.538	1.254
																												0.803	4.229		4.819	2.768		138	0.007	0.0978336	0.419									5.58	-45.648	5.58	1.226
																												0.809	4.171		4.855	2.778		139	0.007	0.0985522	0.42									5.622	-45.7	5.622	1.125
																												0.815	4.164		4.891	2.479		140	0.007	0.099287	0.42									5.664	-45.628	5.664	1.123
																												0.821	4.186		4.927	2.528		141	0.007	0.100107	0.42									5.706	-45.575	5.706	1.195
																												0.827	4.182		4.963	2.5		142	0.007	0.100939	0.421									5.748	-45.628	5.748	1.21
																												0.833	4.108		4.999	2.583		143	0.007	0.101798	0.421									5.79	-45.67	5.79	1.31
																												0.839	4.046		5.035	3.361		144	0.007	0.102668	0.422									5.832	-45.532	5.832	1.409
																												0.845	4.042		5.071	5.624		145	0.007	0.103473	0.423									5.874	-45.606	5.874	1.599
																												0.851	3.994		5.107	9.619		146	0.007	0.104283	0.424									5.916	-45.609	5.916	1.367
																												0.857	3.997		5.143	17.152		147	0.007	0.105077	0.424									5.958	-45.707	5.958	1.052
																												0.863	3.899		5.179	24.039		148	0.007	0.105923	0.424									6	-45.543	6	1.178
																												0.869	3.958		5.215	32.364		149	0.0069441	0.106748	0.424									6.042	-45.577	6.042	1.395
																												0.875	3.933		5.251	37.443		150	0.00697516	0.107568	0.425									6.084	-45.578	6.084	1.234
																												0.881	4.02		5.286	41.608		151	0.00700294	0.10831	0.425									6.126	-45.599	6.126	1.224
																												0.887	4.027		5.322	45.837		152	0.00702746	0.109041	0.426									6.168	-45.57	6.168	1.431
																												0.893	4.065		5.358	52.151		153	0.00704871	0.109832	0.427									6.209	-45.53	6.209	1.298
																												0.899	4.15		5.394	64.142		154	0.00706669	0.110608	0.426									6.251	-45.601	6.251	1.321
																												0.905	4.174		5.43	82.65		155	0.0070255	0.111296	0.428									6.293	-45.565	6.293	1.225
																												0.911	4.231		5.466	99.946		156	0.0070121	0.11211	0.428									6.335	-45.649	6.335	1.281
																												0.917	4.22		5.502	116.19		157	0.00702321	0.112833	0.428									6.377	-45.627	6.377	1.251
																												0.923	4.179		5.538	125.051		158	0.00705557	0.113539	0.429									6.419	-45.618	6.419	1.356
																												0.929	4.186		5.574	137.061		159	0.00710591	0.114243	0.429									6.461	-45.493	6.461	1.103
																												0.935	4.163		5.61	166.258		160	0.00717097	0.114962	0.429									6.503	-45.584	6.503	1.36
																												0.941	4.19		5.646	241.943		161	0.00724746	0.115768	0.429									6.545	-45.698	6.545	1.279
																												0.947	4.149		5.682	492.676		162	0.00733213	0.1165	0.429									6.587	-45.545	6.587	1.191
																												0.953	4.219		5.718	833.913		163	0.0074217	0.11723	0.429									6.629	-45.583	6.629	1.242
																												0.959	4.252		5.754	1281.81		164	0.00751291	0.117975	0.429									6.671	-45.492	6.671	1.179
																												0.965	4.267		5.79	1573.17		165	0.00760248	0.118661	0.43									6.713	-45.538	6.713	1.19
																												0.971	4.287		5.826	1722.97		166	0.00768715	0.119503	0.431									6.755	-45.58	6.755	1.335
																												0.977	4.27		5.862	1812.83		167	0.00776365	0.120284	0.431									6.797	-45.464	6.797	1.292
																												0.983	4.342		5.898	1806.86		168	0.0077728	0.121076	0.431									6.839	-45.495	6.839	1.395
																												0.989	4.393		5.934	1740.18		169	0.0077983	0.121862	0.431									6.881	-45.611	6.881	1.375
																												0.995	4.424		5.97	1621.71		170	0.00792383	0.122623	0.433									6.923	-45.49	6.923	1.428
																												1.001	4.409		6.006	1492.86		171	0.008	0.123377	0.433									6.965	-45.484	6.965	1.417
																												1.007	4.416		6.042	1315.33		172	0.00807617	0.124138	0.433									7.007	-45.535	7.007	1.532
																												1.013	4.348		6.078	1161.91		173	0.0081458	0.12498	0.433									7.049	-45.506	7.049	1.405
																												1.019	4.277		6.114	965.095		174	0.00820235	0.125741	0.433									7.091	-45.404	7.091	1.419
																												1.025	4.293		6.15	799.079		175	0.00823929	0.126494	0.434									7.133	-45.567	7.133	1.468
																												1.031	4.29		6.186	677.375		176	0.00834031	0.127256	0.433									7.174	-45.484	7.174	1.468
																												1.037	4.298		6.221	550.903		177	0.00844622	0.127951	0.434									7.216	-45.504	7.216	1.441
																												1.043	4.306		6.257	464.459		178	0.00855378	0.128706	0.434									7.258	-45.443	7.258	1.512
																												1.049	4.365		6.293	370.717		179	0.00865969	0.129446	0.434									7.3	-45.56	7.3	1.486
																												1.055	4.397		6.329	304.082		180	0.00876071	0.130188	0.434									7.342	-45.639	7.342	1.531
																												1.061	4.462		6.365	257.974		181	0.00885355	0.130948	0.434									7.384	-45.462	7.384	1.515
																												1.067	4.415		6.401	214.236		182	0.00893495	0.131652	0.434									7.426	-45.547	7.426	1.559
																												1.073	4.419		6.437	184.012		183	0.00900163	0.132424	0.435									7.468	-45.647	7.468	1.51
																												1.079	4.398		6.473	153.101		184	0.00905034	0.133192	0.435									7.51	-45.57	7.51	1.686
																												1.085	4.421		6.509	133.7		185	0.0090778	0.133972	0.435									7.552	-45.572	7.552	1.526
																												1.091	4.375		6.545	114.968		186	0.00908074	0.134835	0.435									7.594	-45.478	7.594	1.595
																												1.097	4.381		6.581	100.072		187	0.0090559	0.135621	0.435									7.636	-45.587	7.636	1.639
																												1.103	4.318		6.617	89.794		188	0.009	0.136401	0.435									7.678	-45.604	7.678	1.685
																												1.109	4.337		6.653	79.357		189	0.009	0.137194	0.436									7.72	-45.621	7.72	1.754
																												1.115	4.325		6.689	72.791		190	0.009	0.13798	0.435									7.762	-45.648	7.762	1.722
																												1.121	4.356		6.725	66.811		191	0.009	0.138741	0.437									7.804	-45.678	7.804	1.679
																												1.127	4.371		6.761	61.561		192	0.009	0.13955	0.436									7.846	-45.59	7.846	1.67
																												1.133	4.446		6.797	58.77		193	0.009	0.140281	0.436									7.888	-45.481	7.888	1.581
																												1.138	4.479		6.833	55.086		194	0.009	0.140948	0.437									7.93	-45.597	7.93	1.688
																												1.144	4.575		6.869	53.152		195	0.009	0.141679	0.437									7.972	-45.478	7.972	1.782
																												1.15	4.64		6.905	50.822		196	0.009	0.142398	0.437									8.014	-45.466	8.014	1.751
																												1.156	4.641		6.941	49.39		197	0.0089441	0.143177	0.438									8.056	-45.558	8.056	1.656
																												1.162	4.752		6.977	47.608		198	0.00891925	0.143947	0.438									8.097	-45.671	8.097	1.757
																												1.168	4.807		7.013	46.219		199	0.0089781	0.144637	0.438									8.139	-45.742	8.139	1.682
																												1.174	4.954		7.049	44.765		200	0.0089745	0.145318	0.438									8.181	-45.749	8.181	1.572
																												1.18	4.968		7.085	43.645		201	0.00899542	0.146063	0.438									8.223	-45.639	8.223	1.736
																												1.186	4.974		7.121	42.031		202	0.00903759	0.146802	0.438									8.265	-45.671	8.265	1.837
																												1.192	4.876		7.157	41.246		203	0.00909775	0.147554	0.438									8.307	-45.675	8.307	1.697
																												1.198	4.88		7.192	39.672		204	0.0091726	0.148248	0.438									8.349	-45.694	8.349	1.776
																												1.204	4.793		7.228	39.044		205	0.00925891	0.149013	0.438									8.391	-45.781	8.391	1.763
																												1.21	4.736		7.264	37.551		206	0.00935338	0.149778	0.438									8.433	-45.561	8.433	1.706
																												1.216	4.688		7.3	37.174		207	0.00945276	0.150472	0.438									8.475	-45.616	8.475	1.675
																												1.222	4.624		7.336	35.634		208	0.00955378	0.151168	0.439									8.517	-45.65	8.517	1.718
																												1.228	4.613		7.372	35.137		209	0.00965315	0.151938	0.439									8.559	-45.687	8.559	1.777
																												1.234	4.744		7.408	33.735		210	0.00974763	0.152711	0.439									8.601	-45.647	8.601	1.758
																												1.24	4.711		7.444	33.499		211	0.00983393	0.153417	0.439									8.643	-45.631	8.643	1.767
																												1.246	4.705		7.48	32.328		212	0.00990879	0.154128	0.439									8.685	-45.688	8.685	1.818
																												1.252	4.632		7.516	32.276		213	0.00996894	0.154825	0.438									8.727	-45.636	8.727	1.861
																												1.258	4.656		7.552	31.024		214	0.0100111	0.155582	0.439									8.769	-45.701	8.769	1.797
																												1.264	4.698		7.588	31.491		215	0.010032	0.156418	0.439									8.811	-45.665	8.811	1.751
																												1.27	4.725		7.624	30.481		216	0.0100284	0.157119	0.439									8.853	-45.586	8.853	1.828
																												1.276	4.741		7.66	31.045		217	0.00999706	0.157903	0.439									8.895	-45.674	8.895	1.903
																												1.282	4.798		7.696	30.231		218	0.0100248	0.158667	0.439									8.937	-45.591	8.937	1.832
																												1.288	4.758		7.732	31.043		219	0.0100559	0.159338	0.439									8.979	-45.565	8.979	1.824
																												1.294	4.724		7.768	30.664		220	0.01	0.16008	0.439									9.021	-45.553	9.021	1.832
																												1.3	4.666		7.804	30.812		221	0.01	0.160822	0.439									9.062	-45.586	9.062	1.756
																												1.306	4.676		7.84	30.611		222	0.01	0.161494	0.439									9.104	-45.692	9.104	1.742
																												1.312	4.615		7.876	30.885		223	0.0099441	0.162223	0.439									9.146	-45.667	9.146	1.77
																												1.318	4.578		7.912	30.618		224	0.00991926	0.162939	0.439									9.188	-45.728	9.188	1.841
																												1.324	4.55		7.948	30.6		225	0.0099781	0.163661	0.439									9.23	-45.726	9.23	1.728
																												1.33	4.506		7.984	30.104		226	0.0100304	0.164375	0.439									9.272	-45.788	9.272	1.628
																												1.336	4.523		8.02	29.8		227	0.0100203	0.165067	0.439									9.314	-45.567	9.314	1.781
																												1.342	4.62		8.056	29.326		228	0.0100347	0.165755	0.439									9.356	-45.687	9.356	1.645
																												1.348	4.654		8.092	28.865		229	0.0100703	0.166515	0.439									9.398	-45.812	9.398	1.728
																												1.354	4.6		8.128	28.316		230	0.0101239	0.16719	0.439									9.44	-45.835	9.44	1.8
																												1.36	4.642		8.163	27.817		231	0.0101922	0.167855	0.439									9.482	-45.807	9.482	1.613
																												1.366	4.635		8.199	27.285		232	0.010272	0.168531	0.439									9.524	-45.798	9.524	1.648
																												1.372	4.672		8.235	26.655		233	0.0103599	0.169235	0.439									9.566	-45.801	9.566	1.636
																												1.378	4.665		8.271	26.27		234	0.0104528	0.169898	0.439									9.608	-45.869	9.608	1.588
																												1.384	4.552		8.307	25.559		235	0.0105472	0.170649	0.439									9.65	-45.751	9.65	1.74
																												1.39	4.554		8.343	25.133		236	0.0106401	0.171325	0.439									9.692	-45.735	9.692	1.691
																												1.396	4.559		8.379	24.661		237	0.010728	0.17209	0.439									9.734	-45.818	9.734	1.714
																												1.402	4.718		8.415	24.32		238	0.0108078	0.172873	0.439									9.776	-45.797	9.776	1.704
																												1.408	4.717		8.451	24.033		239	0.0108761	0.173569	0.439									9.818	-45.828	9.818	1.799
																												1.414	4.635		8.487	24.189		240	0.0109297	0.17434	0.439									9.86	-45.883	9.86	1.683
																												1.42	4.499		8.523	24.018		241	0.0109654	0.175117	0.439									9.902	-45.928	9.902	1.611
																												1.426	4.474		8.559	24.363		242	0.0109797	0.175939	0.439									9.944	-45.875	9.944	1.727
																												1.432	4.492		8.595	24.341		243	0.0109696	0.176685	0.439									9.986	-45.769	9.986	1.534
																												1.438	4.488		8.631	24.379		244	0.0110219	0.177428	0.439									10.027	-45.843	10.027	1.7
																												1.444	4.481		8.667	23.725		245	0.0110807	0.178156	0.439									10.069	-45.773	10.069	1.593
																												1.45	4.431		8.703	23.397		246	0.0110559	0.178886	0.439									10.111	-45.715	10.111	1.621
																												1.456	4.413		8.739	22.562		247	0.011	0.179606	0.439									10.153	-45.684	10.153	1.688
																												1.462	4.385		8.775	22.007		248	0.011	0.180299	0.439									10.195	-45.716	10.195	1.734
																												1.468	4.389		8.811	20.503		249	0.0109441	0.180985	0.439									10.237	-45.655	10.237	1.646
																												1.474	4.48		8.847	19.999		250	0.0109193	0.181594	0.439									10.279	-45.715	10.279	1.745
																												1.48	4.504		8.883	18.963		251	0.0109222	0.182255	0.439									10.321	-45.78	10.321	1.774
																												1.486	4.496		8.919	18.206		252	0.0109497	0.182895	0.439									10.363	-45.81	10.363	1.765
																												1.492	4.437		8.955	16.977		253	0.0109984	0.183536	0.439									10.405	-45.817	10.405	1.693
																												1.498	4.414		8.991	15.928		254	0.011065	0.184252	0.44									10.447	-45.675	10.447	1.812
																												1.504	4.325		9.027	15.138		255	0.0111465	0.184977	0.439									10.489	-45.817	10.489	1.817
																												1.51	4.345		9.063	14.152		256	0.0112393	0.185642	0.439									10.531	-45.856	10.531	1.734
																												1.516	4.346		9.098	13.211		257	0.0113403	0.18638	0.44									10.573	-45.827	10.573	1.781
																												1.522	4.406		9.134	12.428		258	0.0114462	0.187122	0.44									10.615	-45.947	10.615	1.784
																												1.528	4.405		9.17	11.49		259	0.0115538	0.187802	0.439									10.657	-45.871	10.657	1.742
																												1.534	4.484		9.206	10.866		260	0.0116597	0.188551	0.439									10.699	-45.76	10.699	1.679
																												1.54	4.504		9.242	10.035		261	0.0117607	0.189301	0.44									10.741	-45.924	10.741	1.714
																												1.546	4.497		9.278	9.605		262	0.0118535	0.189986	0.44									10.783	-45.888	10.783	1.69
																												1.552	4.432		9.314	8.669		263	0.0118791	0.190591	0.44									10.825	-45.82	10.825	1.614
																												1.558	4.393		9.35	7.808		264	0.0119768	0.191333	0.439									10.867	-45.845	10.867	1.591
																												1.564	4.33		9.386	7.301		265	0.0119974	0.192	0.44									10.909	-45.953	10.909	1.57
																												1.57	4.293		9.422	6.524		266	0.0120804	0.192667	0.44									10.95	-45.946	10.95	1.706
																												1.576	4.282		9.458	5.992		267	0.0120765	0.193409	0.44									10.992	-46.077	10.992	1.546
																												1.582	4.263		9.494	5.555		268	0.0120693	0.19407	0.44									11.034	-45.982	11.034	1.621
																												1.588	4.231		9.53	4.842		269	0.0120523	0.194723	0.44									11.076	-45.86	11.076	1.596
																												1.594	4.021		9.566	4.369		270	0.0121092	0.195446	0.44									11.118	-45.994	11.118	1.606
																												1.6	3.902		9.602	3.878		271	0.0121808	0.196227	0.44									11.16	-45.939	11.16	1.73
																												1.606	3.903		9.638	3.487		272	0.0122638	0.196854	0.44									11.202	-46.131	11.202	1.604
																												1.612	3.927		9.674	3.244		273	0.012355	0.197551	0.44									11.244	-46.047	11.244	1.608
																												1.618	3.908		9.71	2.934		274	0.0124511	0.198249	0.44									11.286	-45.935	11.286	1.453
																												1.624	3.793		9.746	2.72		275	0.0125489	0.198938	0.44									11.328	-46.075	11.328	1.697
																												1.63	3.755		9.782	2.363		276	0.012645	0.199549	0.44									11.37	-45.985	11.37	1.481
																												1.636	3.758		9.818	2.112		277	0.0127362	0.200249	0.44									11.412	-46.016	11.412	1.666
																												1.642	3.798		9.854	2.055		278	0.0128192	0.200936	0.44									11.454	-45.963	11.454	1.691
																												1.648	3.808		9.89	2.06		279	0.0128908	0.201598	0.44									11.496	-45.913	11.496	1.569
																												1.654	3.74		9.926	2.194		280	0.0129477	0.202259	0.44									11.538	-46.038	11.538	1.659
																												1.66	3.715		9.962	2.531		281	0.0129866	0.202906	0.44									11.58	-46.007	11.58	1.608
																												1.666	3.72		9.998	2.903		282	0.0129484	0.203529	0.44									11.622	-46.002	11.622	1.545
																												1.672	3.765		10.034	3.831		283	0.0129166	0.204151	0.44									11.664	-45.986	11.664	1.48
																												1.678	3.741		10.069	4.882		284	0.0129751	0.204849	0.439									11.706	-45.941	11.706	1.54
																												1.684	3.699		10.105	5.898		285	0.0129745	0.205471	0.44									11.748	-45.875	11.748	1.416
																												1.69	3.512		10.141	7.363		286	0.0130543	0.20615	0.44									11.79	-45.885	11.79	1.508
																												1.696	3.436		10.177	8.39		287	0.013065	0.206822	0.44									11.832	-45.884	11.832	1.568
																												1.702	2.795		10.213	9.912		288	0.0131465	0.207424	0.44									11.874	-45.888	11.874	1.591
																												1.708	2.67		10.249	10.741		289	0.0132393	0.20809	0.44									11.915	-45.878	11.915	1.548
																												1.714	2.157		10.285	11.597		290	0.0133403	0.208756	0.44									11.957	-45.743	11.957	1.592
																												1.72	1.761		10.321	11.997		291	0.0134462	0.209358	0.44									11.999	-45.817	11.999	1.615
																												1.726	1.673		10.357	12.174		292	0.0135538	0.209884	0.44									12.041	-45.784	12.041	1.55
																												1.732	1.341		10.393	11.824		293	0.0136597	0.210501	0.44									12.083	-45.9	12.083	1.635
																												1.738	1.291		10.429	11.525		294	0.0137607	0.21114	0.44									12.125	-45.855	12.125	1.657
																												1.744	1.57		10.465	10.709		295	0.0138535	0.211791	0.44									12.167	-45.864	12.167	1.691
																												1.75	1.877		10.501	9.946		296	0.0139349	0.212442	0.44									12.209	-45.691	12.209	1.647
																												1.756	1.97		10.537	9.09		297	0.0140016	0.213171	0.44									12.251	-45.776	12.251	1.731
																												1.762	2.149		10.573	7.991		298	0.0140503	0.21386	0.439									12.293	-45.672	12.293	1.646
																												1.768	2.142		10.609	7.238		299	0.0140778	0.214552	0.44									12.335	-45.89	12.335	1.75
																												1.774	2.049		10.645	6.371		300	0.0140807	0.215235	0.44									12.377	-45.752	12.377	1.807
																												1.78	2.058		10.681	5.63		301	0.0140559	0.215933	0.44									12.419	-45.697	12.419	1.768
																												1.786	2.057		10.717	4.913		302	0.014	0.216635	0.44									12.461	-45.745	12.461	1.714
																												1.792	1.931		10.753	4.246		303	0.014	0.217384	0.439									12.503	-45.598	12.503	1.712
																												1.798	1.916		10.789	3.793		304	0.014	0.218117	0.44									12.545	-45.728	12.545	1.788
																												1.804	1.758		10.825	3.513		305	0.014	0.21877	0.44									12.587	-45.699	12.587	1.77
																												1.81	1.696		10.861	3.362		306	0.014	0.21942										12.629	-45.628	12.629	1.811
																												1.816	1.692		10.897	3.134		307	0.014	0.220058										12.671	-45.61	12.671	1.737
																												1.822	1.504		10.933	3.057		308	0.0139441	0.220671										12.713	-45.597	12.713	1.702
																												1.828	1.453		10.969	2.815		309	0.0139192	0.221283										12.755	-45.648	12.755	1.698
																												1.834	1.048		11.004	2.989		310	0.0139222	0.221882										12.797	-45.6	12.797	1.745
																												1.84	0.661		11.04	3.039		311	0.0139497	0.222512										12.839	-45.489	12.839	1.655
																												1.846	0.563		11.076	3.07		312	0.0139984	0.223109										12.88	-45.487	12.88	1.722
																												1.852	0.236		11.112	3.044		313	0.0140651	0.2237										12.922	-45.654	12.922	1.742
																												1.858	0.196		11.148	3.166		314	0.0141464	0.224366										12.964	-45.547	12.964	1.624
																												1.864	-0.08		11.184	3.188		315	0.0142393	0.224957										13.006	-45.584	13.006	1.653
																												1.87	-0.119		11.22	3.232		316	0.0143403	0.225554										13.048	-45.657	13.048	1.66
																												1.876	-0.125		11.256	3.195		317	0.0144462	0.226094										13.09	-45.534	13.09	1.577
																												1.882	0.159		11.292	3.233		318	0.0145538	0.22671										13.132	-45.551	13.132	1.684
																												1.888	0.242		11.328	3.009		319	0.0146597	0.227396										13.174	-45.474	13.174	1.552
																												1.894	0.459		11.364	2.901		320	0.0147607	0.227944										13.216	-45.516	13.216	1.553
																												1.899	0.56		11.4	2.747		321	0.0148536	0.228579										13.258	-45.483	13.258	1.502
																												1.905	0.566		11.436	2.604		322	0.014935	0.229237										13.3	-45.362	13.3	1.597
																												1.911	0.734		11.472	2.337		323	0.0150016	0.229909										13.342	-45.344	13.342	1.465
																												1.917	0.794		11.508	2.375		324	0.0150503	0.230498										13.384	-45.368	13.384	1.599
																												1.923	1.182		11.544	1.968		325	0.0150778	0.231082										13.426	-45.306	13.426	1.545
																												1.929	1.58		11.58	1.781		326	0.0150808	0.231739										13.468	-45.375	13.468	1.514
																												1.935	1.687		11.616	1.856		327	0.0150559	0.232463										13.51	-45.401	13.51	1.331
																												1.941	2.332		11.652	1.57		328	0.015	0.233101										13.552	-45.354	13.552	1.171
																												1.947	2.453		11.688	1.506		329	0.0149441	0.233736										13.594	-45.398	13.594	0.97
																												1.953	2.817		11.724	1.383		330	0.0149193	0.234394										13.636	-45.422	13.636	1.007
																												1.959	3.118		11.76	1.257		331	0.0149222	0.235066										13.678	-45.521	13.678	0.846
																												1.965	3.164		11.796	1.243		332	0.0149497	0.235655										13.72	-45.523	13.72	0.842
																												1.971	3.455		11.832	1.308		333	0.0149984	0.236239										13.762	-45.482	13.762	0.884
																												1.977	3.516		11.868	1.195		334	0.015065	0.236896										13.803	-45.592	13.803	0.87
																												1.983	4.026		11.904	1.111		335	0.0151465	0.23753										13.845	-45.438	13.845	0.902
																												1.989	4.726		11.94	1.181		336	0.0152393	0.238074										13.887	-45.515	13.887	0.729
																												1.995	4.853		11.975	1.15		337	0.0153403	0.238699										13.929	-45.493	13.929	0.866
																												2.001	5.413		12.011	1.076		338	0.0154462	0.239341										13.971	-45.46	13.971	0.891
																												2.007	5.471		12.047	1.101		339	0.0155538	0.23999										14.013	-45.408	14.013	0.996
																												2.013	5.696		12.083	1.099		340	0.0156597	0.240549										14.055	-45.363	14.055	0.886
																												2.019	6.057		12.119	1.107		341	0.0157607	0.241244										14.097	-45.507	14.097	0.974
																												2.025	6.161		12.155	1.15		342	0.0157976	0.241865										14.139	-45.356	14.139	0.892
																												2.031	6.942		12.191	0.968		343	0.0159101	0.242553										14.181	-45.467	14.181	0.866
																												2.037	7.088		12.227	1.026		344	0.0160046	0.243155										14.223	-45.483	14.223	0.927
																												2.043	7.575		12.263	1.001		345	0.0160778	0.243754										14.265	-45.528	14.265	0.855
																												2.049	7.88		12.299	0.902		346	0.0160706	0.244376										14.307	-45.528	14.307	0.826
																												2.055	7.899		12.335	0.959		347	0.0161226	0.245012										14.349	-45.541	14.349	0.797
																												2.061	7.953		12.371	0.673		348	0.0161402	0.245565										14.391	-45.616	14.391	0.802
																												2.067	7.942		12.407	0.859		349	0.0161203	0.246113										14.433	-45.54	14.433	0.921
																												2.073	7.766		12.443	0.793		350	0.0161497	0.246679										14.475	-45.541	14.475	0.887
																												2.079	7.497		12.479	0.753		351	0.0161726	0.247341										14.517	-45.572	14.517	0.825
																												2.085	7.458		12.515	0.775		352	0.016189	0.248002										14.559	-45.651	14.559	0.944
																												2.091	7.164		12.551	0.697		353	0.0161429	0.248653										14.601	-45.783	14.601	0.836
																												2.097	7.165		12.587	0.717		354	0.0161213	0.249321										14.643	-45.728	14.643	0.891
																												2.103	7.084		12.623	0.714		355	0.016121	0.249997										14.685	-45.68	14.685	0.893
																												2.109	7.149		12.659	0.805		356	0.0161386	0.250582										14.727	-45.658	14.727	0.998
																												2.115	7.142		12.695	0.77		357	0.016171	0.251302										14.768	-45.62	14.768	0.952
																												2.121	7.34		12.731	0.779		358	0.0162148	0.25195										14.81	-45.568	14.81	0.855
																												2.127	7.378		12.767	0.819		359	0.0162667	0.252608										14.852	-45.619	14.852	0.893
																												2.133	7.663		12.803	0.874		360	0.0163236	0.253267										14.894	-46.818	14.894	0.994
																												2.139	7.811		12.839	0.871		361	0.0163822	0.253976										14.936	-46.876	14.936	0.84
																												2.145	7.817		12.875	1.054		362	0.016439	0.254583										14.978	-46.203	14.978	0.264
																												2.151	7.801		12.91	1.118		363	0.0165812	0.255171										15.02	-46.119	15.02	-0.067
																												2.157	7.799		12.946	1.22		364	0.0166626	0.25573										15.062	-46.151	15.062	0.269
																												2.163	7.789		12.982	1.135		365	0.0167359	0.25631										15.104	-46.182	15.104	0.317
																												2.169	7.892		13.018	1.25		366	0.0167977	0.256793										15.146	-46.096	15.146	0.366
																												2.175	7.974		13.054	1.37		367	0.016935	0.257295										15.188	-46.021	15.188	0.372
																												2.181	8.434		13.09	1.486		368	0.0170016	0.257809										15.23	-46.082	15.23	0.453
																												2.187	8.501		13.126	1.36		369	0.0169944	0.258382										15.272	-46.132	15.272	0.562
																												2.193	8.782		13.162	1.505		370	0.0169971	0.258954										15.314	-46.199	15.314	0.475
																												2.199	9.104		13.198	1.638		371	0.0170588	0.259609										15.356	-46.086	15.356	0.358
																												2.205	9.139		13.234	1.672		372	0.0170304	0.2602										15.398	-46.069	15.398	0.402
																												2.211	9.224		13.27	1.644		373	0.0170513	0.260722										15.44	-45.968	15.44	0.382
																												2.217	9.233		13.306	1.585		374	0.0171183	0.261313										15.482	-46.014	15.482	0.259
																												2.223	9.177		13.342	1.663		375	0.0171197	0.261968										15.524	-46.014	15.524	0.248
																												2.229	9.159		13.378	1.549		376	0.0171422	0.262539										15.566	-46.087	15.566	0.22
																												2.235	9.164		13.414	1.571		377	0.0172386	0.263113										15.608	-46.063	15.608	0.056
																												2.241	9.236		13.45	1.339		378	0.0172628	0.263626										15.65	-46.002	15.65	0.218
																												2.247	9.255		13.486	1.118		379	0.0173576	0.264219										15.692	-45.996	15.692	0.238
																												2.253	9.389		13.522	0.766		380	0.0173769	0.264886										15.733	-46.021	15.733	0.175
																												2.259	9.632		13.558	0.614		381	0.0174077	0.265422										15.775	-45.962	15.775	0.232
																												2.265	9.692		13.594	0.567		382	0.0174466	0.265967										15.817	-45.992	15.817	0.238
																												2.271	9.855		13.63	0.491		383	0.0174904	0.266568										15.859	-45.881	15.859	0.222
																												2.277	9.918		13.666	0.456		384	0.0175358	0.267164										15.901	-45.619	15.901	0.007
																												2.283	10.203		13.702	0.328		385	0.0175796	0.267694										15.943	-45.713	15.943	0.029
																												2.289	10.582		13.738	0.377		386	0.0176185	0.268207										15.985	-45.676	15.985	-0.149
																												2.295	10.634		13.774	0.388		387	0.0176492	0.268783										16.027	-45.815	16.027	-0.105
																												2.301	10.876		13.81	0.376		388	0.0176126	0.269453										16.069	-46.035	16.069	-0.261
																												2.307	10.933		13.846	0.459		389	0.0175923	0.270068										16.111	-46.242	16.111	-0.054
																												2.313	11.353		13.881	0.54		390	0.017728	0.270681										16.153	-46.365	16.153	0.22
																												2.319	11.832		13.917	0.644		391	0.0178176	0.271285										16.195	-46.443	16.195	1.55
																												2.325	11.892		13.953	0.827		392	0.0178578	0.27182										16.237	-46.419	16.237	3.775
																												2.331	12.184		13.989	1.423		393	0.0179882	0.272424										16.279	-46.538	16.279	7.105
																												2.337	12.281		14.025	1.883		394	0.0180595	0.273036										16.321	-46.504	16.321	9.41
																												2.343	12.597		14.061	2.716		395	0.018121	0.273596										16.363	-46.437	16.363	10.933
																												2.349	12.972		14.097	3.674		396	0.0182563	0.274095										16.405	-46.412	16.405	11.25
																												2.355	13.039		14.133	4.914		397	0.0184063	0.274668										16.447	-46.417	16.447	10.759
																												2.361	13.341		14.169	5.959		398	0.0184776	0.275306										16.489	-46.42	16.489	11.275
																												2.367	13.375		14.205	7.71		399	0.0186097	0.276005										16.531	-46.277	16.531	17.96
																												2.373	13.685		14.241	9.066		400	0.0186532	0.276618										16.573	-46.243	16.573	43.709
																												2.379	14.055		14.277	10.396		401	0.0186917	0.277138										16.615	-46.389	16.615	140.283
																												2.385	14.116		14.313	11.865		402	0.0187532	0.277795										16.656	-46.228	16.656	311.788
																												2.391	14.35		14.349	12.822		403	0.018831	0.27844										16.698	-46.266	16.698	554.51
																												2.397	14.42		14.385	13.857		404	0.0189186	0.278982										16.74	-46.043	16.74	735.305
																												2.403	14.619		14.421	14.428		405	0.0190095	0.27945										16.782	-45.917	16.782	798.375
																												2.409	14.817		14.457	14.805		406	0.0190971	0.280017										16.824	-45.899	16.824	747.423
																												2.415	14.855		14.493	15.051		407	0.0191749	0.280587										16.866	-45.51	16.866	659.436
																												2.421	14.944		14.529	14.977		408	0.0192923	0.28121										16.908	-44.999	16.908	549.072
																												2.427	14.93		14.565	14.689		409	0.01939	0.281741										16.95	-42.993	16.95	448.261
																												2.433	15.058		14.601	14.476		410	0.0194992	0.282264										16.992	-37.705	16.992	370.158
																												2.439	15.134		14.637	14.092		411	0.0195263	0.282717										17.034	-27.29	17.034	309.866
																												2.445	15.157		14.673	13.61		412	0.019611	0.283295										17.076	-3.181	17.076	265.699
																												2.451	15.067		14.709	13.309		413	0.019694	0.283851										17.118	39.016	17.118	217.739
																												2.457	15.052		14.745	12.834		414	0.0197721	0.284382										17.16	96.027	17.16	173.532
																												2.463	14.918		14.781	12.336		415	0.0198421	0.284886										17.202	140.965	17.202	134.825
																												2.469	14.637		14.817	11.931		416	0.0199006	0.285398										17.244	141.374	17.244	104.102
																												2.475	14.585		14.852	11.553		417	0.0199444	0.286004										17.286	97.708	17.286	82.834
																												2.481	14.421		14.888	11.247		418	0.0199702	0.286561										17.328	39.843	17.328	64.5
																												2.487	14.385		14.924	10.81		419	0.0199748	0.287123										17.37	-2.76	17.37	50.502
																												2.493	14.323		14.96	10.238		420	0.0199549	0.287598										17.412	-24.088	17.412	40.183
																												2.499	14.217		14.996	10.037		421	0.0199072	0.288071										17.454	-32.778	17.454	32.348
																												2.505	14.184		15.032	9.556		422	0.0199186	0.288628										17.496	-36.151	17.496	26.959
																												2.511	14.072		15.068	9.256		423	0.0199333	0.289177										17.538	-38.33	17.538	21.883
																												2.517	14.023		15.104	8.89		424	0.0199513	0.289626										17.58	-40.375	17.58	17.652
																												2.523	13.899		15.14	8.513		425	0.0199725	0.290116										17.621	-42.306	17.621	14.44
																												2.529	13.679		15.176	8.248		426	0.0199971	0.29068										17.663	-43.46	17.663	11.537
																												2.535	13.64		15.212	7.946		427	0.0200249	0.291208										17.705	-43.924	17.705	9.65
																												2.541	13.521		15.248	7.544		428	0.0200559	0.291753										17.747	-44.374	17.747	7.835
																												2.547	13.49		15.284	7.16		429	0.02	0.292225										17.789	-44.708	17.789	6.394
																												2.553	13.309		15.32	6.811		430	0.0199441	0.292764										17.831	-44.806	17.831	5.195
																												2.559	13.098		15.356	6.458		431	0.0199193	0.293313										17.873	-45.099	17.873	4.229
																												2.565	13.087		15.392	6.115		432	0.0199222	0.293904										17.915	-45.051	17.915	3.508
																												2.571	12.999		15.428	5.929		433	0.0199497	0.294446										17.957	-45.196	17.957	2.874
																												2.577	12.961		15.464	5.763		434	0.0199984	0.295046										17.999	-45.261	17.999	2.201
																												2.583	12.83		15.5	5.436		435	0.0201209	0.295555										18.041	-45.289	18.041	1.712
																												2.589	12.651		15.536	5.319		436	0.0201713	0.296115										18.083	-45.426	18.083	1.249
																												2.595	12.637		15.572	5.033		437	0.0202364	0.296669										18.125	-45.579	18.125	1.037
																												2.601	12.483		15.608	4.749		438	0.0203129	0.297159										18.167	-45.427	18.167	0.818
																												2.607	12.439		15.644	4.738		439	0.0203975	0.297726										18.209	-45.235	18.209	0.762
																												2.613	12.312		15.68	4.448		440	0.0204871	0.298278										18.251	-44.941	18.251	0.584
																												2.619	12.093		15.716	4.41		441	0.0205783	0.298814										18.293	-44.603	18.293	0.407
																												2.625	12.063		15.752	4.337		442	0.0206679	0.299366										18.335	-44.301	18.335	0.259
																												2.631	11.87		15.787	4.016		443	0.0207525	0.299933										18.377	-43.911	18.377	0.173
																												2.637	11.823		15.823	3.822		444	0.020829	0.300422										18.419	-43.454	18.419	-0.074
																												2.643	11.717		15.859	3.708		445	0.0208941	0.300976										18.461	-43.046	18.461	-0.135
																												2.649	11.687		15.895	3.613		446	0.0209444	0.301446										18.503	-42.737	18.503	-0.365
																												2.654	11.47		15.931	3.386		447	0.0209209	0.301974										18.545	-42.173	18.545	-0.403
																												2.66	11.305		15.967	3.263		448	0.0209072	0.302501										18.586	-39.4	18.586	-0.441
																												2.666	11.274		16.003	3.095		449	0.0208967	0.303028										18.628	-32.045	18.628	-0.612
																												2.672	11.145		16.039	3.118		450	0.020883	0.30355										18.67	-21.585	18.67	-0.717
																												2.678	11.104		16.075	2.915		451	0.0209497	0.304068										18.712	9.785	18.712	-0.838
																												2.684	10.819		16.111	2.76		452	0.0210376	0.304579										18.754	20.522	18.754	-0.813
																												2.69	10.632		16.147	2.698		453	0.0211435	0.305173										18.796	-23.053	18.796	-0.919
																												2.696	10.612		16.183	2.528		454	0.0212641	0.305704										18.838	-34.879	18.838	-1.174
																												2.702	10.45		16.219	2.393		455	0.0213962	0.30617										18.88	-40.488	18.88	-1.324
																												2.708	10.413		16.255	2.463		456	0.0214462	0.306714										18.922	-42.931	18.922	-1.336
																												2.714	10.178		16.291	2.424		457	0.0215538	0.307244										18.964	-43.633	18.964	-1.452
																												2.72	10.034		16.327	2.692		458	0.0216597	0.307756										19.006	-43.905	19.006	-1.543
																												2.726	9.996		16.363	3.133		459	0.0217607	0.308342										19.048	-43.925	19.048	-1.572
																												2.732	9.891		16.399	4.179		460	0.0218535	0.308855										19.09	-43.717	19.09	-1.638
																												2.738	9.848		16.435	6.622		461	0.021935	0.309293										19.132	-43.885	19.132	-1.777
																												2.744	9.646		16.471	12.217		462	0.0220016	0.3098										19.174	-44.215	19.174	-1.784
																												2.75	9.35		16.507	19.905		463	0.0220503	0.310372										19.216	-44.488	19.216	-2.009
																												2.756	9.259		16.543	34.258		464	0.0220778	0.310865										19.258	-45.304	19.258	-1.775
																												2.762	9.02		16.579	52.282		465	0.0220807	0.311424										19.3	-43.935	19.3	-2.067
																												2.768	8.983		16.615	81.939		466	0.0220559	0.311905										19.342	-41.098	19.342	-2.126
																												2.774	8.842		16.651	123.821		467	0.022	0.312451										19.384	-33.684	19.384	-2.155
																												2.78	8.807		16.687	162.715		468	0.022	0.312918										19.426	-14.952	19.426	-2.084
																												2.786	8.774		16.723	211.595		469	0.022	0.313451										19.468	17.271	19.468	-2.042
																												2.792	8.58		16.758	252.516		470	0.022	0.313904										19.509	64.312	19.509	-2.144
																												2.798	8.548		16.794	294.086		471	0.0219441	0.314368										19.551	125.096	19.551	-2.113
																												2.804	8.34		16.83	327.222		472	0.0219193	0.314785										19.593	188.583	19.593	-2.271
																												2.81	8.174		16.866	338.85		473	0.0219222	0.315294										19.635	279.369	19.635	-2.255
																												2.816	8.106		16.902	340.736		474	0.0219497	0.315806										19.677	418.499	19.677	-2.073
																												2.822	7.866		16.938	329.513		475	0.0219984	0.316373										19.719	658.78	19.719	-2.235
																												2.828	7.77		16.974	309.487		476	0.022065	0.316997										19.761	1074.13	19.761	-2.046
																												2.834	7.415		17.01	278.686		477	0.0221465	0.317538										19.803	1199.82	19.803	-1.617
																												2.84	7.177		17.046	253.514		478	0.0222393	0.317997										19.845	1081.55	19.845	-0.128
																												2.846	7.097		17.082	222.305		479	0.0223403	0.318463										19.887	824.418	19.887	4.842
																												2.852	6.826		17.118	198.468		480	0.0224462	0.318933										19.929	597.831	19.929	20.769
																												2.858	6.737		17.154	171.596		481	0.0225538	0.319463										19.971	348.759	19.971	61.851
																												2.864	6.473		17.19	147.45		482	0.0226597	0.320053										20.013	213.462	20.013	112.577
																												2.87	6.259		17.226	130.885		483	0.0227607	0.320563										20.055	107.916	20.055	143.428
																												2.876	6.234		17.262	115.063		484	0.0228536	0.32105										20.097	45.277	20.097	111.721
																												2.882	5.982		17.298	103.642		485	0.0229349	0.321516										20.139	13.203	20.139	59.635
																												2.888	5.929		17.334	92.566		486	0.0230016	0.321906										20.181	-11.019	20.181	24.626
																												2.894	5.723		17.37	82.549		487	0.0229944	0.322366										20.223	-21.518	20.223	9.448
																												2.9	5.613		17.406	76.09		488	0.0229971	0.322806										20.265	-29.36	20.265	1.437
																												2.906	5.613		17.442	69.466		489	0.0230029	0.323283										20.307	-34.265	20.307	-1.296
																												2.912	5.592		17.478	64.725		490	0.0230056	0.323657										20.349	-36.906	20.349	-2.235
																												2.918	5.555		17.514	59.861		491	0.0229984	0.324076										20.391	-39.507	20.391	-2.491
																												2.924	5.517		17.55	55.158		492	0.0230651	0.324488										20.433	-40.879	20.433	-2.518
																												2.93	5.382		17.586	51.96		493	0.0231464	0.324989										20.474	-42.196	20.474	-2.577
																												2.936	5.377		17.622	48.353		494	0.0232393	0.325441										20.516	-43.112	20.516	-2.672
																												2.942	5.281		17.658	45.902		495	0.0233403	0.325848										20.558	-43.558	20.558	-2.864
																												2.948	5.303		17.693	42.822		496	0.0234462	0.326268										20.6	-44.403	20.6	-2.817
																												2.954	5.161		17.729	40.049		497	0.0235538	0.326668										20.642	-44.819	20.642	-2.901
																												2.96	5.026		17.765	38.003		498	0.0236597	0.327107										20.684	-45.083	20.684	-2.905
																												2.966	4.964		17.801	36.037		499	0.0237607	0.327588										20.726	-45.31	20.726	-2.814
																												2.972	4.894		17.837	34.257		500	0.0238536	0.32812										20.768	-45.507	20.768	-2.845
																												2.978	4.881		17.873	32.566		501	0.0239349	0.328624										20.81	-45.701	20.81	-2.851
																												2.984	4.862		17.909	31.081		502	0.0240016	0.329078										20.852	-45.989	20.852	-2.675
																												2.99	4.858		17.945	29.418		503	0.0240503	0.329458										20.894	-46.215	20.894	-2.839
																												2.996	4.87		17.981	27.819		504	0.0240778	0.329832										20.936	-46.417	20.936	-2.991
																												3.002	4.845		18.017	26.808		505	0.0240808	0.330125										20.978	-46.631	20.978	-3.039
																												3.008	4.818		18.053	25.535														21.02	-46.794	21.02	-3.143
																												3.014	4.759		18.089	24.69														21.062	-46.935	21.062	-3.234
																												3.02	4.698		18.125	23.448														21.104	-47.106	21.104	-3.158
																												3.026	4.686		18.161	22.891														21.146	-47.142	21.146	-3.353
																												3.032	4.596		18.197	22.542														21.188	-46.932	21.188	-3.437
																												3.038	4.574		18.233	22.622														21.23	-45.844	21.23	-3.553
																												3.044	4.588		18.269	22.809														21.272	-45.626	21.272	-3.51
																												3.05	4.516		18.305	23.508														21.314	-45.357	21.314	-3.257
																												3.056	4.491		18.341	23.987														21.356	-45.132	21.356	-3.28
																												3.062	4.49		18.377	25.113														21.398	-45.325	21.398	-3.133
																												3.068	4.492		18.413	25.741														21.439	-45.283	21.439	-3.295
																												3.074	4.463		18.449	26.545														21.481	-45.596	21.481	-3.137
																												3.08	4.413		18.485	26.943														21.523	-46.022	21.523	-3.36
																												3.086	4.417		18.521	27.227														21.565	-46.134	21.565	-3.217
																												3.092	4.332		18.557	26.903														21.607	-46.584	21.607	-3.281
																												3.098	4.326		18.593	26.216														21.649	-47.004	21.649	-3.241
																												3.104	4.217		18.629	25.319														21.691	-47.392	21.691	-3.318
																												3.11	4.119		18.664	23.693														21.733	-47.467	21.733	-3.271
																												3.116	4.112		18.7	22.075														21.775	-47.59	21.775	-3.323
																												3.122	4.091		18.736	20.879														21.817	-47.528	21.817	-3.329
																												3.128	4.087		18.772	19.362														21.859	-47.554	21.859	-3.043
																												3.134	4.192		18.808	18.325														21.901	-47.525	21.901	-3.014
																												3.14	4.231		18.844	16.989														21.943	-47.748	21.943	-3.09
																												3.146	4.211		18.88	15.966														21.985	-48.058	21.985	-3.187
																												3.152	4.245		18.916	15.353														22.027	-48.173	22.027	-3.116
																												3.158	4.246		18.952	14.697														22.069	-48.485	22.069	-3.233
																												3.164	4.261		18.988	14.134														22.111	-48.776	22.111	-3.296
																												3.17	4.255		19.024	13.538														22.153	-48.898	22.153	-3.247
																												3.176	4.255		19.06	13.079														22.195	-49.049	22.195	-3.169
																												3.182	4.24		19.096	12.787														22.237	-49.331	22.237	-3.032
																												3.188	4.206		19.132	12.381														22.279	-49.371	22.279	-2.863
																												3.194	4.233		19.168	12.216														22.321	-49.396	22.321	-2.754
																												3.2	4.269		19.204	11.912														22.363	-49.381	22.363	-2.466
																												3.206	4.287		19.24	11.544														22.404	-49.336	22.404	-2.249
																												3.212	4.207		19.276	11.372														22.446	-49.421	22.446	-1.99
																												3.218	4.182		19.312	11.293														22.488	-49.566	22.488	-1.92
																												3.224	4.135		19.348	11.056														22.53	-49.686	22.53	-1.757
																												3.23	4.104		19.384	10.766														22.572	-49.843	22.572	-1.601
																												3.236	4.114		19.42	10.622														22.614	-49.991	22.614	-1.452
																												3.242	4.109		19.456	10.545														22.656	-49.901	22.656	-1.249
																												3.248	4.104		19.492	10.477														22.698	-50.106	22.698	-0.974
																												3.254	3.966		19.528	10.325														22.74	-50.217	22.74	-0.793
																												3.26	3.88		19.564	10.129														22.782	-50.286	22.782	-0.674
																												3.266	3.886		19.6	9.992														22.824	-50.201	22.824	-0.479
																												3.272	3.963		19.635	10.025														22.866	-50.218	22.866	-0.493
																												3.278	3.961		19.671	9.947														22.908	-50.096	22.908	-0.806
																												3.284	3.978		19.707	9.935														22.95	-50.203	22.95	-1.089
																												3.29	3.973		19.743	9.857														22.992	-50.384	22.992	-1.269
																												3.296	3.988		19.779	9.744														23.034	-50.536	23.034	-1.692
																												3.302	4.003		19.815	9.611														23.076	-50.626	23.076	-1.965
																												3.308	3.999		19.851	9.428														23.118	-50.785	23.118	-2.323
																												3.314	3.895		19.887	9.292														23.16	-50.867	23.16	-2.562
																												3.32	3.869		19.923	9.088														23.202	-50.922	23.202	-2.701
																												3.326	3.818		19.959	8.805														23.244	-51.018	23.244	-3.052
																												3.332	3.923		19.995	8.445														23.286	-51.012	23.286	-3.083
																												3.338	3.962		20.031	7.999														23.327	-51.035	23.327	-3.076
																												3.344	4.114		20.067	7.735														23.369	-50.889	23.369	-3.136
																												3.35	4.116		20.103	7.125														23.411	-51.078	23.411	-3.31
																												3.356	4.143		20.139	6.519														23.453	-51.079	23.453	-3.44
																												3.362	4.029		20.175	6.047														23.495	-51.205	23.495	-3.514
																												3.368	4.008		20.211	5.563														23.537	-51.268	23.537	-3.491
																												3.374	3.909		20.247	5.016														23.579	-51.445	23.579	-3.518
																												3.38	3.911		20.283	4.625														23.621	-51.433	23.621	-3.185
																												3.386	3.917		20.319	4.491														23.663	-51.517	23.663	-3.134
																												3.392	3.856		20.355	4.044														23.705	-51.481	23.705	-3.155
																												3.398	3.864		20.391	3.918														23.747	-51.416	23.747	-3.461
																												3.404	3.872		20.427	3.771														23.789	-51.255	23.789	-3.739
																												3.41	3.915		20.463	3.737														23.831	-51.235	23.831	-4.073
																												3.415	3.902		20.499	3.647														23.873	-51.299	23.873	-4.199
																												3.421	3.928		20.535	3.708														23.915	-51.359	23.915	-4.418
																												3.427	3.945		20.57	3.751														23.957	-51.432	23.957	-4.477
																												3.433	3.918		20.606	3.715														23.999	-51.554	23.999	-4.613
																												3.439	3.968		20.642	3.839														24.041	-51.588	24.041	-4.751
																												3.445	3.981		20.678	3.723														24.083	-51.826	24.083	-4.779
																												3.451	4.042		20.714	3.928														24.125	-51.72	24.125	-4.864
																												3.457	4.059		20.75	4.037														24.167	-51.866	24.167	-4.853
																												3.463	4.106		20.786	4.001														24.209	-51.923	24.209	-4.785
																												3.469	4.162		20.822	4.327														24.251	-51.902	24.251	-4.8
																												3.475	4.182		20.858	4.53														24.292	-51.881	24.292	-4.768
																												3.481	4.338		20.894	5.118														24.334	-52.062	24.334	-4.83
																												3.487	4.388		20.93	6.18														24.376	-52.076	24.376	-4.962
																												3.493	4.477		20.966	7.209														24.418	-52.114	24.418	-5.043
																												3.499	4.503		21.002	9.193														24.46	-52.209	24.46	-5.077
																												3.505	4.518		21.038	11.207														24.502	-52.231	24.502	-5.197
																												3.511	4.663		21.074	14.229														24.544	-52.205	24.544	-5.262
																												3.517	4.697		21.11	18.117														24.586	-52.279	24.586	-5.158
																												3.523	4.837		21.146	21.448														24.628	-52.272	24.628	-5.313
																												3.529	4.916		21.182	25.545														24.67	-52.278	24.67	-5.121
																												3.535	4.956		21.218	29.297														24.712	-52.363	24.712	-5.281
																												3.541	5.189		21.254	33.554														24.754	-52.51	24.754	-5.366
																												3.547	5.249		21.29	37.68														24.796	-52.624	24.796	-5.441
																												3.553	5.619		21.326	40.606														24.838	-52.826	24.838	-5.506
																												3.559	5.85		21.362	43.111														24.88	-52.781	24.88	-5.559
																												3.565	5.924		21.398	44.852														24.922	-52.949	24.922	-5.61
																												3.571	6.179		21.434	45.614														24.964	-52.96	24.964	-5.649
																												3.577	6.212		21.47	45.357														25.006	-52.895	25.006	-5.657
																												3.583	6.543		21.506	44.308														25.048	-53.009	25.048	-5.765
																												3.589	6.754		21.541	42.295														25.09	-53.077	25.09	-5.88
																												3.595	6.824		21.577	39.907														25.132	-53.235	25.132	-5.983
																												3.601	7.031		21.613	36.825														25.174	-53.324	25.174	-6.06
																												3.607	7.088		21.649	34.072														25.216	-53.42	25.216	-6.067
																												3.613	7.41		21.685	30.733														25.257	-53.483	25.257	-6.153
																												3.619	7.659		21.721	27.807														25.299	-53.42	25.299	-6.123
																												3.625	7.719		21.757	25.423														25.341	-53.481	25.341	-6.244
																												3.631	7.978		21.793	22.781														25.383	-53.572	25.383	-6.081
																												3.637	8.056		21.829	20.8														25.425	-53.623	25.425	-6.148
																												3.643	8.243		21.865	18.588														25.467	-53.875	25.467	-6.052
																												3.649	8.429		21.901	16.93														25.509	-54.01	25.509	-6.143
																												3.655	8.482		21.937	15.526														25.551	-54.165	25.551	-6.457
																												3.661	8.709		21.973	13.969														25.593	-54.111	25.593	-6.635
																												3.667	8.775		22.009	12.868														25.635	-54.142	25.635	-6.745
																												3.673	8.899		22.045	11.669														25.677	-54.272	25.677	-6.865
																												3.679	8.982		22.081	10.59														25.719	-54.434	25.719	-6.98
																												3.685	9.012		22.117	9.845														25.761	-54.558	25.761	-7.156
																												3.691	9.223		22.153	9.189														25.803	-54.619	25.803	-7.128
																												3.697	9.251		22.189	8.616														25.845	-54.639	25.845	-7.253
																												3.703	9.524		22.225	7.79														25.887	-54.778	25.887	-7.256
																												3.709	9.618		22.261	7.25														25.929	-54.81	25.929	-7.261
																												3.715	9.634		22.297	6.865														25.971	-54.844	25.971	-7.008
																												3.721	9.699		22.333	6.22														26.013	-55.018	26.013	-7.071
																												3.727	9.698		22.369	5.799														26.055	-55.139	26.055	-7.175
																												3.733	9.734		22.405	5.25														26.097	-55.384	26.097	-7.4
																												3.739	9.875		22.441	4.887														26.139	-55.494	26.139	-7.512
																												3.745	9.912		22.476	4.6														26.18	-55.495	26.18	-7.577
																												3.751	10.031		22.512	4.205														26.222	-55.713	26.222	-7.606
																												3.757	10.015		22.548	4.041														26.264	-55.733	26.264	-7.599
																												3.763	10.019		22.584	3.66														26.306	-55.849	26.306	-7.507
																												3.769	10.121		22.62	3.655														26.348	-56.021	26.348	-7.556
																												3.775	10.138		22.656	3.524														26.39	-56.125	26.39	-7.586
																												3.781	10.102		22.692	3.49														26.432	-56.133	26.432	-7.426
																												3.787	10.102		22.728	3.387														26.474	-56.143	26.474	-7.405
																												3.793	9.992		22.764	3.237														26.516	-56.2	26.516	-7.207
																												3.799	10.029		22.8	3.243														26.558	-56.209	26.558	-7.184
																												3.805	10.02		22.836	3.061														26.6	-56.263	26.6	-7.696
																												3.811	9.965		22.872	3.047														26.642	-56.465	26.642	-7.897
																												3.817	9.97		22.908	2.879														26.684	-56.556	26.684	-7.971
																												3.823	9.845		22.944	2.916														26.726	-56.56	26.726	-8.029
																												3.829	9.87		22.98	2.863														26.768	-56.808	26.768	-7.711
																												3.835	9.884		23.016	2.719														26.81	-57.072	26.81	-6.559
																												3.841	9.923		23.052	2.583														26.852	-56.965	26.852	-1.91
																												3.847	9.903		23.088	2.64														26.894	-57.335	26.894	15.217
																												3.853	9.784		23.124	2.487														26.936	-57.368	26.936	99.523
																												3.859	9.802		23.16	2.395														26.978	-57.436	26.978	9.812
																												3.865	9.753		23.196	2.339														27.02	-57.507	27.02	-4.469
																												3.871	9.763		23.232	2.247														27.062	-57.602	27.062	-8.68
																												3.877	9.764		23.268	2.194														27.104	-57.781	27.104	-9.456
																												3.883	9.689		23.304	2.149														27.145	-57.911	27.145	-9.747
																												3.889	9.541		23.34	2.135														27.187	-58.129	27.187	-9.696
																												3.895	9.528		23.376	2.095														27.229	-58.143	27.229	-9.37
																												3.901	9.45		23.412	1.908														27.271	-58.181	27.271	-8.851
																												3.907	9.389		23.447	1.842														27.313	-58.421	27.313	-8.471
																												3.913	9.351		23.483	1.671														27.355	-58.49	27.355	-9.418
																												3.919	9.316		23.519	1.679														27.397	-58.615	27.397	-10.27
																												3.925	9.316		23.555	1.677														27.439	-58.661	27.439	-12.246
																												3.931	9.239		23.591	1.593														27.481	-58.63	27.481	-11.291
																												3.937	9.229		23.627	1.5														27.523	-58.765	27.523	-11.969
																												3.943	9.105		23.663	1.553														27.565	-58.814	27.565	-12.381
																												3.949	8.999		23.699	1.455														27.607	-58.999	27.607	-12.466
																												3.955	8.988		23.735	1.392														27.649	-59.165	27.649	-12.516
																												3.961	8.937		23.771	1.255														27.691	-59.323	27.691	-12.713
																												3.967	8.929		23.807	1.209														27.733	-59.403	27.733	-12.831
																												3.973	8.93		23.843	1.039														27.775	-59.61	27.775	-12.918
																												3.979	8.915		23.879	0.665														27.817	-59.496	27.817	-13.077
																												3.985	8.895		23.915	0.198														27.859	-59.557	27.859	-13.175
																												3.991	8.797		23.951	0.071														27.901	-59.661	27.901	-13.288
																												3.997	8.78		23.987	-0.455														27.943	-59.816	27.943	-13.342
																												4.003	8.612		24.023	-0.628														27.985	-59.814	27.985	-13.52
																												4.009	8.571		24.059	-0.778														28.027	-60.172	28.027	-13.641
																												4.015	8.575		24.095	-1.104														28.069	-60.459	28.069	-13.847
																												4.021	8.562		24.131	-1.264														28.11	-60.777	28.11	-13.995
																												4.027	8.542		24.167	-1.559														28.152	-61.13	28.152	-13.878
																												4.033	8.444		24.203	-1.586														28.194	-61.341	28.194	-14.372
																												4.039	8.31		24.239	-1.934														28.236	-61.538	28.236	-14.643
																												4.045	8.29		24.275	-2.053														28.278	-61.706	28.278	-14.966
																												4.051	8.157		24.311	-2.216														28.32	-62.594	28.32	-15.492
																												4.057	8.125		24.347	-2.296														28.362	-63.178	28.362	-15.89
																												4.063	8.021		24.383	-2.316														28.404	-63.783	28.404	-16.309
																												4.069	7.996		24.418	-2.45														28.446	-64.388	28.446	-16.725
																												4.075	7.959		24.454	-2.614														28.488	-65.009	28.488	-17.419
																												4.081	7.754		24.49	-2.822														28.53	-65.63	28.53	-17.928
																												4.087	7.707		24.526	-3.103														28.572	-66.289	28.572	-18.527
																												4.093	7.564		24.562	-3.583														28.614	-66.836	28.614	-18.844
																												4.099	7.546		24.598	-3.222														28.656	-67.497	28.656	-19.713
																												4.105	7.534		24.634	-2.177														28.698	-68.009	28.698	-20.624
																												4.111	7.419		24.67	1.669														28.74	-68.993	28.74	-21.511
																												4.117	7.403		24.706	76.423														28.782	-69.594	28.782	-22.054
																												4.123	7.283		24.742	979.393														28.824	-70.532	28.824	-22.961
																												4.129	7.244		24.778	1752.17														28.866	-71.272	28.866	-23.823
																												4.135	7.218		24.814	2077.48														28.908	-72.051	28.908	-24.691
																												4.141	7.044		24.85	2024.1														28.95	-72.943	28.95	-25.555
																												4.147	7.041		24.886	1811.23														28.992	-73.719	28.992	-26.22
																												4.153	6.84		24.922	1508.43														29.033	-74.574	29.033	-27.054
																												4.159	6.819		24.958	1308.07														29.075	-75.559	29.075	-28.089
																												4.165	6.666		24.994	1110.34														29.117	-76.337	29.117	-28.987
																												4.17	6.57		25.03	955.403														29.159	-77.381	29.159	-29.834
																												4.176	6.545		25.066	840.892														29.201	-78.303	29.201	-30.622
																												4.182	6.604		25.102	736.717														29.243	-79.376	29.243	-31.486
																												4.188	6.578		25.138	654.515														29.285	-80.288	29.285	-32.479
																												4.194	6.534		25.174	597.371														29.327	-81.146	29.327	-33.423
																												4.2	6.375		25.21	537.025														29.369	-82.085	29.369	-34.449
																												4.206	6.356		25.246	503.26														29.411	-83.172	29.411	-35.305
																												4.212	6.255		25.282	457.556														29.453	-84.159	29.453	-36.202
																												4.218	6.223		25.318	433.533														29.495	-85.192	29.495	-37.195
																												4.224	6.2		25.353	408.914														29.537	-85.89	29.537	-38.116
																												4.23	6.109		25.389	392.006														29.579	-87.052	29.579	-39.224
																												4.236	6.1		25.425	399.885														29.621	-87.942	29.621	-40.141
																												4.242	5.957		25.461	427.674														29.663	-88.757	29.663	-41.127
																												4.248	5.919		25.497	436.605														29.705	-89.63	29.705	-42.274
																												4.254	5.777		25.533	369.376														29.747	-90.4	29.747	-43.195
																												4.26	5.711		25.569	244.574														29.789	-91.244	29.789	-44.263
																												4.266	5.689		25.605	72.138														29.831	-92.11	29.831	-44.997
																												4.272	5.679		25.641	4.029														29.873	-92.858	29.873	-45.901
																												4.278	5.679		25.677	-5.273														29.915	-93.73	29.915	-46.721
																												4.284	5.613		25.713	-6.664														29.957	-94.342	29.957	-47.518
																												4.29	5.502		25.749	-7.206														29.998	-95.056	29.998	-48.413
																												4.296	5.481		25.785	-7.027														30.04	-95.662	30.04	-49.061
																												4.302	5.461		25.821	-7.009														30.082	-96.198	30.082	-49.805
																												4.308	5.467		25.857	-6.632														30.124	-96.865	30.124	-50.545
																												4.314	5.439		25.893	-6.424														30.166	-97.362	30.166	-51.131
																												4.32	5.292		25.929	-6.162														30.208	-97.855	30.208	-51.952
																												4.326	5.263		25.965	-5.955														30.25	-98.351	30.25	-52.438
																												4.332	5.191		26.001	-5.664														30.292	-98.683	30.292	-53.149
																												4.338	5.178		26.037	-5.454														30.334	-98.915	30.334	-53.698
																												4.344	5.109		26.073	-5.045														30.376	-98.296	30.376	-54.205
																												4.35	5.082		26.109	-4.503														30.418	-97.603	30.418	-54.789
																												4.356	5.079		26.145	-3.135														30.46	-99.239	30.46	-55.292
																												4.362	4.966		26.181	2.415														30.502	-100.96	30.502	-55.572
																												4.368	4.929		26.217	9.512														30.544	-101.809	30.544	-55.788
																												4.374	4.843		26.253	4.788														30.586	-102.209	30.586	-55.821
																												4.38	4.84		26.289	-2.71														30.628	-102.599	30.628	-55.225
																												4.386	4.833		26.324	-5.782														30.67	-102.146	30.67	-56.235
																												4.392	4.668		26.36	-6.022														30.712	-101.215	30.712	-57.706
																												4.398	4.65		26.396	-6.127														30.754	-100.826	30.754	-58.523
																												4.404	4.57		26.432	-6.044														30.796	-101.039	30.796	-58.921
																												4.41	4.67		26.468	-6.017														30.838	-101.037	30.838	-58.791
																												4.416	4.67		26.504	-5.911														30.88	-101.206	30.88	-58.305
																												4.422	4.62		26.54	-5.814														30.922	-101.374	30.922	-57.934
																												4.428	4.573		26.576	-5.655														30.963	-101.728	30.963	-58.149
																												4.434	4.491		26.612	-5.474														31.005	-102.068	31.005	-58.26
																												4.44	4.48		26.648	-5.279														31.047	-102.549	31.047	-58.117
																												4.446	4.474		26.684	-4.998														31.089	-103.114	31.089	-58.283
																												4.452	4.405		26.72	-4.716														31.131	-103.454	31.131	-58.739
																												4.458	4.371		26.756	-4.338														31.173	-103.917	31.173	-59.207
																												4.464	4.364		26.792	-3.885														31.215	-104.053	31.215	-59.646
																												4.47	4.274		26.828	-3.8														31.257	-104.08	31.257	-60.105
																												4.476	4.25		26.864	-3.389														31.299	-104.17	31.299	-60.339
																												4.482	4.045		26.9	-2.898														31.341	-103.65	31.341	-60.599
																												4.488	4.051		26.936	-2.68														31.383	-103.844	31.383	-60.78
																												4.494	4.083		26.972	-2.299														31.425	-104.197	31.425	-60.832
																												4.5	4.097		27.008	-1.895														31.467	-104.466	31.467	-61.165
																												4.506	4.085		27.044	-1.26														31.509	-104.528	31.509	-61.171
																												4.512	3.911		27.08	-0.677														31.551	-104.541	31.551	-61.777
																												4.518	3.906		27.116	-0.301														31.593	-104.746	31.593	-62.291
																												4.524	3.871		27.152	0.295														31.635	-104.685	31.635	-62.495
																												4.53	3.879		27.188	0.746														31.677	-104.92	31.677	-62.614
																												4.536	3.935		27.224	1.218														31.719	-105.204	31.719	-62.797
																												4.542	3.924		27.259	1.514														31.761	-105.419	31.761	-62.942
																												4.548	3.894		27.295	1.612														31.803	-105.479	31.803	-62.918
																												4.554	3.804		27.331	1.773														31.845	-105.629	31.845	-62.684
																												4.56	3.677		27.367	1.827														31.886	-105.501	31.886	-62.351
																												4.566	3.679		27.403	1.611														31.928	-105.311	31.928	-62.139
																												4.572	3.65		27.439	1.461														31.97	-104.962	31.97	-61.974
																												4.578	3.624		27.475	1.231														32.012	-103.018	32.012	-61.616
																												4.584	3.682		27.511	0.995														32.054	-100.736	32.054	-61.281
																												4.59	3.62		27.547	0.69														32.096	-100.492	32.096	-61.04
																												4.596	3.634		27.583	0.32														32.138	-101.327	32.138	-60.608
																												4.602	3.599		27.619	-0.147														32.18	-102.27	32.18	-59.197
																												4.608	3.606		27.655	-0.485														32.222	-102.704	32.222	-57.049
																												4.614	3.546		27.691	-0.794														32.264	-103.125	32.264	-56.656
																												4.62	3.462		27.727	-1.039														32.306	-103.416	32.306	-57.595
																												4.626	3.453		27.763	-1.378														32.348	-104.106	32.348	-58.57
																												4.632	3.402		27.799	-1.782														32.39	-104.4	32.39	-58.744
																												4.638	3.379		27.835	-2.088														32.432	-103.966	32.432	-59.38
																												4.644	3.363		27.871	-2.224														32.474	-103.531	32.474	-59.548
																												4.65	3.391		27.907	-2.549														32.516	-103.775	32.516	-59.758
																												4.656	3.382		27.943	-2.7														32.558	-104.175	32.558	-59.762
																												4.662	3.273		27.979	-2.81														32.6	-104.444	32.6	-60.014
																												4.668	3.25		28.015	-3.124														32.642	-104.629	32.642	-60.098
																												4.674	3.225		28.051	-3.363														32.684	-104.403	32.684	-60.118
																												4.68	3.289		28.087	-3.496														32.726	-103.578	32.726	-59.911
																												4.686	3.316		28.123	-3.652														32.768	-103.768	32.768	-60.046
																												4.692	3.305		28.159	-3.85														32.81	-104.099	32.81	-60.272
																												4.698	3.281		28.195	-4.07														32.851	-103.106	32.851	-59.924
																												4.704	3.182		28.23	-4.252														32.893	-101.986	32.893	-58.816
																												4.71	3.126		28.266	-4.399														32.935	-102.836	32.935	-58.781
																												4.716	3.163		28.302	-4.737														32.977	-103.799	32.977	-59.415
																												4.722	3.262		28.338	-4.754														33.019	-104.471	33.019	-59.913
																												4.728	3.231		28.374	-4.944														33.061	-105.041	33.061	-60.234
																												4.734	3.176		28.41	-5.221														33.103	-105.227	33.103	-60.539
																												4.74	3.126		28.446	-5.253														33.145	-105.129	33.145	-60.57
																												4.746	3.139		28.482	-5.165														33.187	-104.924	33.187	-59.973
																												4.752	3.08		28.518	-5.443														33.229	-104.177	33.229	-53.463
																												4.758	3.08		28.554	-5.496														33.271	-95.73	33.271	-25.044
																												4.764	3.027		28.59	-5.537														33.313	-95.197	33.313	-29.862
																												4.77	3.076		28.626	-5.75														33.355	-100.193	33.355	-44.552
																												4.776	3.076		28.662	-5.747														33.397	-99.725	33.397	-51.359
																												4.782	3.038		28.698	-5.912														33.439	-96.721	33.439	-46.279
																												4.788	3.031		28.734	-6.115														33.481	-101.179	33.481	-54.089
																												4.794	3.116		28.77	-6.266														33.523	-102.256	33.523	-58.408
																												4.8	3.166		28.806	-6.416														33.565	-102.008	33.565	-60.973
																												4.806	3.221		28.842	-6.49														33.607	-102.351	33.607	-61.551
																												4.812	3.202		28.878	-6.589														33.649	-101.562	33.649	-61.591
																												4.818	3.223		28.914	-6.606														33.691	-93.755	33.691	-62.362
																												4.824	3.152		28.95	-6.828														33.733	-93.869	33.733	-63.043
																												4.83	3.141		28.986	-6.866														33.775	-95.367	33.775	-63.617
																												4.836	3.16		29.022	-7.035														33.816	-99.101	33.816	-63.824
																												4.842	3.197		29.058	-6.829														33.858	-100.183	33.858	-63.881
																												4.848	3.21		29.094	-6.986														33.9	-102.723	33.9	-63.808
																												4.854	3.202		29.13	-6.785														33.942	-102.025	33.942	-63.496
																												4.86	3.208		29.166	-7.067														33.984	-70.679	33.984	-64.174
																												4.866	3.217		29.201	-6.917														34.026	41.697	34.026	-62.83
																												4.872	3.221		29.237	-7.109														34.068	66.863	34.068	-55.058
																												4.878	3.253		29.273	-7.047														34.11	64.287	34.11	-59.245
																												4.884	3.29		29.309	-7.1														34.152	56.635	34.152	-61.557
																												4.89	3.395		29.345	-7.203														34.194	47.476	34.194	-60.285
																												4.896	3.396		29.381	-7.51														34.236	38.015	34.236	-57.287
																												4.902	3.347		29.417	-7.48														34.278	29.508	34.278	-48.23
																												4.908	3.306		29.453	-7.612														34.32	17.98	34.32	-0.253
																												4.914	3.326		29.489	-7.565														34.362	8.785	34.362	50.654
																												4.92	3.344		29.525	-7.767														34.404	-2.459	34.404	59.719
																												4.926	3.332		29.561	-7.714														34.446	-14.244	34.446	55.214
																												4.931	3.315		29.597	-7.628														34.488	-25.259	34.488	48.39
																												4.937	3.32		29.633	-7.622														34.53	-41.972	34.53	40.924
																												4.943	3.382		29.669	-7.581														34.572	-56.639	34.572	34.056
																												4.949	3.433		29.705	-7.519														34.614	-72.302	34.614	25.773
																												4.955	3.454		29.741	-7.474														34.656	-83.238	34.656	17.136
																												4.961	3.405		29.777	-7.499														34.698	-89.839	34.698	5.667
																												4.967	3.381		29.813	-7.463														34.739	-96.641	34.739	-25.971
																												4.973	3.327		29.849	-7.686														34.781	-99.941	34.781	-44.134
																												4.979	3.352		29.885	-7.81														34.823	-101.761	34.823	-56.841
																												4.985	3.312		29.921	-8.139														34.865	-102.92	34.865	-62.203
																												4.991	3.302		29.957	-8.421														34.907	-103.738	34.907	-63.328
																												4.997	3.282		29.993	-8.399														34.949	-104.545	34.949	-63.877
																												5.003	3.275		30.029	-8.877														34.991	-104.46	34.991	-64.211
																												5.009	3.286																	35.033	-104.986	35.033	-64.342
																												5.015	3.279																	35.075	-105.947	35.075	-64.308
																												5.021	3.272																	35.117	-106.449	35.117	-63.889
																												5.027	3.267																	35.159	-106.479	35.159	-62.507
																												5.033	3.278																	35.201	-104.844	35.201	-60.789
																												5.039	3.246																	35.243	-102.829	35.243	-59.812
																												5.045	3.239																	35.285	-102.542	35.285	-59.148
																												5.051	3.241																	35.327	-100.117	35.327	-58.42
																												5.057	3.261																	35.369	-100.942	35.369	-58.994
																												5.063	3.256																	35.411	-103.028	35.411	-59.876
																												5.069	3.191																	35.453	-104.394	35.453	-60.734
																												5.075	3.182																	35.495	-105.188	35.495	-61.817
																												5.081	3.152																	35.537	-105.747	35.537	-62.696
																												5.087	3.158																	35.579	-106.338	35.579	-63.279
																												5.093	3.175																	35.621	-106.615	35.621	-63.751
																												5.099	3.089																	35.663	-106.725	35.663	-64
																												5.105	3.123																	35.704	-106.786	35.704	-64.203
																												5.111	3.095																	35.746	-107.078	35.746	-64.112
																												5.117	3.106																	35.788	-106.857	35.788	-64.245
																												5.123	3.179																	35.83	-106.519	35.83	-64.048
																												5.129	3.036																	35.872	-107.045	35.872	-63.847
																												5.135	3.025																	35.914	-107.419	35.914	-63.59
																												5.141	2.953																	35.956	-107.904	35.956	-63.564
																												5.147	2.962																	35.998	-108.453	35.998	-63.859
																												5.153	3.046																	36.04	-108.668	36.04	-64.23
																												5.159	3.093																	36.082	-108.904	36.082	-64.431
																												5.165	3.111																	36.124	-108.977	36.124	-64.29
																												5.171	3.093																	36.166	-108.867	36.166	-63.604
																												5.177	3.088																	36.208	-108.742	36.208	-63.49
																												5.183	3.068																	36.25	-109.073	36.25	-63.7
																												5.189	3.058																	36.292	-109.056	36.292	-64.001
																												5.195	3.076																	36.334	-109.131	36.334	-64.148
																												5.201	3.042																	36.376	-109.134	36.376	-64.359
																												5.207	3.051																	36.418	-109.359	36.418	-64.618
																												5.213	3.026																	36.46	-109.731	36.46	-64.684
																												5.219	3.061																	36.502	-110.108	36.502	-64.761
																												5.225	3.066																	36.544	-110.309	36.544	-64.999
																												5.231	3.059																	36.586	-110.394	36.586	-64.984
																												5.237	3.08																	36.628	-110.633	36.628	-65.183
																												5.243	3.117																	36.669	-110.887	36.669	-64.943
																												5.249	3.104																	36.711	-110.959	36.711	-64.99
																												5.255	3.128																	36.753	-111.23	36.753	-64.971
																												5.261	3.125																	36.795	-111.485	36.795	-65.222
																												5.267	3.143																	36.837	-111.679	36.837	-65.445
																												5.273	3.089																	36.879	-111.842	36.879	-65.599
																												5.279	3.031																	36.921	-111.9	36.921	-65.646
																												5.285	3.03																	36.963	-111.834	36.963	-65.77
																												5.291	3.047																	37.005	-111.74	37.005	-65.855
																												5.297	3.029																	37.047	-111.693	37.047	-66.008
																												5.303	3.059																	37.089	-111.69	37.089	-66.315
																												5.309	3.082																	37.131	-111.774	37.131	-66.368
																												5.315	3.101																	37.173	-111.893	37.173	-66.351
																												5.321	3.101																	37.215	-112.163	37.215	-66.236
																												5.327	3.091																	37.257	-112.3	37.257	-66.545
																												5.333	3.023																	37.299	-112.378	37.299	-66.772
																												5.339	3.046																	37.341	-112.466	37.341	-66.985
																												5.345	3.026																	37.383	-112.543	37.383	-67.124
																												5.351	3.064																	37.425	-112.544	37.425	-67.22
																												5.357	3.095																	37.467	-112.417	37.467	-67.143
																												5.363	3.085																	37.509	-112.229	37.509	-67.232
																												5.369	3.155																	37.551	-112.328	37.551	-67.124
																												5.375	3.135																	37.592	-112.328	37.592	-67.024
																												5.381	3.154																	37.634	-112.494	37.634	-66.795
																												5.387	3.144																	37.676	-112.674	37.676	-66.76
																												5.393	3.116																	37.718	-112.71	37.718	-66.873
																												5.399	3.116																	37.76	-112.79	37.76	-66.882
																												5.405	3.122																	37.802	-112.729	37.802	-67.144
																												5.411	3.072																	37.844	-112.878	37.844	-67.275
																												5.417	3.057																	37.886	-112.918	37.886	-67.248
																												5.423	3.028																	37.928	-112.97	37.928	-67.193
																												5.429	3.111																	37.97	-112.909	37.97	-67.191
																												5.435	3.099																	38.012	-112.637	38.012	-67.138
																												5.441	3.089																	38.054	-112.074	38.054	-67.299
																												5.447	3.086																	38.096	-111.86	38.096	-67.319
																												5.453	3.032																	38.138	-111.896	38.138	-67.36
																												5.459	2.974																	38.18	-112.303	38.18	-67.344
																												5.465	2.958																	38.222	-112.632	38.222	-67.374
																												5.471	3.029																	38.264	-112.886	38.264	-67.34
																												5.477	3.022																	38.306	-112.977	38.306	-67.466
																												5.483	3.097																	38.348	-113.059	38.348	-67.477
																												5.489	3.069																	38.39	-113.122	38.39	-67.531
																												5.495	3.088																	38.432	-113.099	38.432	-67.589
																												5.501	3.148																	38.474	-113.085	38.474	-67.563
																												5.507	3.161																	38.516	-113.02	38.516	-67.341
																												5.513	3.17																	38.557	-113.021	38.557	-67.028
																												5.519	3.205																	38.599	-112.948	38.599	-66.898
																												5.525	3.186																	38.641	-113.125	38.641	-66.79
																												5.531	3.182																	38.683	-113.163	38.683	-67.055
																												5.537	3.165																	38.725	-113.188	38.725	-67.13
																												5.543	3.201																	38.767	-113.283	38.767	-67.477
																												5.549	3.185																	38.809	-113.221	38.809	-67.671
																												5.555	3.189																	38.851	-113.303	38.851	-67.793
																												5.561	3.297																	38.893	-113.238	38.893	-67.752
																												5.567	3.33																	38.935	-113.267	38.935	-68.021
																												5.573	3.467																	38.977	-113.452	38.977	-67.856
																												5.579	3.6																	39.019	-113.425	39.019	-67.844
																												5.585	3.616																	39.061	-113.463	39.061	-67.768
																												5.591	3.758																	39.103	-113.389	39.103	-67.706
																												5.597	3.768																	39.145	-113.26	39.145	-67.667
																												5.603	3.914																	39.187	-113.095	39.187	-67.705
																												5.609	4.196																	39.229	-113.082	39.229	-67.896
																												5.615	4.282																	39.271	-113.456	39.271	-67.811
																												5.621	4.779																	39.313	-113.643	39.313	-67.976
																												5.627	4.876																	39.355	-113.88	39.355	-68.137
																												5.633	5.353																	39.397	-114.153	39.397	-68.254
																												5.639	5.96																	39.439	-114.153	39.439	-68.359
																												5.645	6.117																	39.481	-114.13	39.481	-68.315
																												5.651	7.082																	39.522	-114.102	39.522	-68.264
																												5.657	7.272																	39.564	-114.112	39.564	-68.252
																												5.663	8.153																	39.606	-114.124	39.606	-68.018
																												5.669	8.371																	39.648	-114.137	39.648	-67.917
																												5.675	9.413																	39.69	-114.17	39.69	-68.022
																												5.681	11.068																	39.732	-114.338	39.732	-68.262
																												5.686	11.344																	39.774	-114.296	39.774	-68.417
																												5.692	12.641																	39.816	-114.314	39.816	-68.625
																												5.698	12.932																	39.858	-114.227	39.858	-68.469
																												5.704	14.23																	39.9	-114.218	39.9	-68.519
																												5.71	16.09																	39.942	-114.052	39.942	-68.442
																												5.716	16.369																	39.984	-114.17	39.984	-68.417
																												5.722	17.676
																												5.728	17.986
																												5.734	19.145
																												5.74	20.588
																												5.746	20.825
																												5.752	21.896
																												5.758	22.132
																												5.764	23.184
																												5.77	24.437
																												5.776	24.634
																												5.782	25.394
																												5.788	25.563
																												5.794	26.229
																												5.8	27.062
																												5.806	27.171
																												5.812	27.71
																												5.818	27.824
																												5.824	28.157
																												5.83	28.461
																												5.836	28.525
																												5.842	28.617
																												5.848	28.643
																												5.854	28.815
																												5.86	29.2
																												5.866	29.271
																												5.872	29.756
																												5.878	29.863
																												5.884	30.435
																												5.89	31.673
																												5.896	31.973
																												5.902	33.58
																												5.908	34.017
																												5.914	36.528
																												5.92	41.544
																												5.926	42.568
																												5.932	47.923
																												5.938	49.333
																												5.944	56.73
																												5.95	71.204
																												5.956	74.244
																												5.962	89.952
																												5.968	94.122
																												5.974	115.272
																												5.98	154.032
																												5.986	161.609
																												5.992	197.927
																												5.998	206.837
																												6.004	247.764
																												6.01	308.31
																												6.016	318.746
																												6.022	365.066
																												6.028	375.999
																												6.034	423.629
																												6.04	489.17
																												6.046	499.907
																												6.052	545.913
																												6.058	556.278
																												6.064	600.348
																												6.07	657.656
																												6.076	666.8
																												6.082	705.159
																												6.088	713.561
																												6.094	748.139
																												6.1	793.364
																												6.106	800.89
																												6.112	830.383
																												6.118	836.651
																												6.124	862.647
																												6.13	895.445
																												6.136	900.731
																												6.142	924.497
																												6.148	929.622
																												6.154	951.159
																												6.16	974.821
																												6.166	978.567
																												6.172	994.119
																												6.178	997.68
																												6.184	1011.85
																												6.19	1023.34
																												6.196	1025
																												6.202	1033.04
																												6.208	1034.98
																												6.214	1046.71
																												6.22	1061.68
																												6.226	1063.75
																												6.232	1069.93
																												6.238	1071.42
																												6.244	1078.8
																												6.25	1089.66
																												6.256	1090.8
																												6.262	1094.9
																												6.268	1095.53
																												6.274	1101.57
																												6.28	1111.61
																												6.286	1113.15
																												6.292	1119.01
																												6.298	1120.43
																												6.304	1125.46
																												6.31	1132.65
																												6.316	1134.06
																												6.322	1138.65
																												6.328	1139.42
																												6.334	1144.57
																												6.34	1153.58
																												6.346	1155.11
																												6.352	1162.5
																												6.358	1163.83
																												6.364	1170.76
																												6.37	1179.38
																												6.376	1180.95
																												6.382	1187.84
																												6.388	1189.38
																												6.394	1195.9
																												6.4	1201.82
																												6.406	1201.7
																												6.412	1200.95
																												6.418	1200.13
																												6.424	1192.27
																												6.43	1174.86
																												6.436	1171.84
																												6.442	1157.78
																												6.447	1153.83
																												6.453	1137.53
																												6.459	1113.18
																												6.465	1108.93
																												6.471	1090.36
																												6.477	1085.69
																												6.483	1064.45
																												6.489	1030.4
																												6.495	1024.13
																												6.501	997.362
																												6.507	991.264
																												6.513	967.385
																												6.519	933.228
																												6.525	927.297
																												6.531	902.468
																												6.537	897.322
																												6.543	873.79
																												6.549	840.338
																												6.555	834.395
																												6.561	807.689
																												6.567	801.283
																												6.573	774.871
																												6.579	741.776
																												6.585	736.514
																												6.591	712.68
																												6.597	707.056
																												6.603	684.002
																												6.609	653.95
																												6.615	649.083
																												6.621	627.169
																												6.627	621.941
																												6.633	599.018
																												6.639	568.144
																												6.645	563.41
																												6.651	543.34
																												6.657	538.77
																												6.663	518.87
																												6.669	492.487
																												6.675	488.119
																												6.681	470.068
																												6.687	465.92
																												6.693	448.108
																												6.699	423.572
																												6.705	419.568
																												6.711	402.529
																												6.717	398.756
																												6.723	383.218
																												6.729	362.131
																												6.735	358.764
																												6.741	344.353
																												6.747	341.057
																												6.753	327.583
																												6.759	309.897
																												6.765	307.092
																												6.771	295.192
																												6.777	292.496
																												6.783	281.061
																												6.789	265.995
																												6.795	263.6
																												6.801	253.166
																												6.807	250.894
																												6.813	241.373
																												6.819	229
																												6.825	227.064
																												6.831	219.223
																												6.837	217.496
																												6.843	210.163
																												6.849	200.263
																												6.855	198.682
																												6.861	191.903
																												6.867	190.366
																												6.873	183.796
																												6.879	175.267
																												6.885	173.97
																												6.891	168.495
																												6.897	167.286
																												6.903	162.362
																												6.909	156.403
																												6.915	155.515
																												6.921	151.488
																												6.927	150.526
																												6.933	146.287
																												6.939	140.536
																												6.945	139.751
																												6.951	135.889
																												6.957	134.996
																												6.963	131.413
																												6.969	127.282
																												6.975	126.723
																												6.981	124.324
																												6.987	123.805
																												6.993	121.364
																												6.999	117.614
																												7.005	116.962
																												7.011	114.34
																												7.017	113.79
																												7.023	111.401
																												7.029	108.262
																												7.035	107.789
																												7.041	106.115
																												7.047	105.823
																												7.053	104.528
																												7.059	102.813
																												7.065	102.429
																												7.071	100.747
																												7.077	100.363
																												7.083	98.779
																												7.089	96.683
																												7.095	96.318
																												7.101	94.96
																												7.107	94.692
																												7.113	93.955
																												7.119	93.615
																												7.125	93.547
																												7.131	93.23
																												7.137	93.06
																												7.143	92.135
																												7.149	90.995
																												7.155	90.854
																												7.161	90.07
																												7.167	89.867
																												7.173	89.18
																												7.179	89.027
																												7.185	89.135
																												7.191	89.698
																												7.197	89.826
																												7.202	90.296
																												7.208	90.307
																												7.214	89.785
																												7.22	89.346
																												7.226	89.294
																												7.232	88.912
																												7.238	88.825
																												7.244	88.308
																												7.25	88.531
																												7.256	88.702
																												7.262	89.583
																												7.268	89.792
																												7.274	90.526
																												7.28	90.292
																												7.286	90.172
																												7.292	89.724
																												7.298	89.654
																												7.304	88.842
																												7.31	88.225
																												7.316	88.094
																												7.322	88.02
																												7.328	88.128
																												7.334	88.813
																												7.34	88.994
																												7.346	88.927
																												7.352	88.326
																												7.358	88.156
																												7.364	87.184
																												7.37	86.272
																												7.376	86.015
																												7.382	84.916
																												7.388	84.731
																												7.394	84.366
																												7.4	84.736
																												7.406	84.802
																												7.412	84.8
																												7.418	84.728
																												7.424	83.345
																												7.43	82.368
																												7.436	82.176
																												7.442	81.07
																												7.448	80.796
																												7.454	79.107
																												7.46	78.512
																												7.466	78.516
																												7.472	78.729
																												7.478	78.764
																												7.484	78.501
																												7.49	77.457
																												7.496	77.216
																												7.502	76.203
																												7.508	75.964
																												7.514	74.329
																												7.52	73.137
																												7.526	72.936
																												7.532	72.385
																												7.538	72.326
																												7.544	72.487
																												7.55	72.326
																												7.556	72.168
																												7.562	71.266
																												7.568	71.049
																												7.574	69.955
																												7.58	69.025
																												7.586	68.796
																												7.592	67.831
																												7.598	67.673
																												7.604	67.51
																												7.61	67.845
																												7.616	67.902
																												7.622	67.873
																												7.628	67.804
																												7.634	67.05
																												7.64	66.656
																												7.646	66.568
																												7.652	65.988
																												7.658	65.847
																												7.664	65.495
																												7.67	65.91
																												7.676	66.077
																												7.682	66.957
																												7.688	67.172
																												7.694	67.857
																												7.7	67.814
																												7.706	67.87
																												7.712	68.162
																												7.718	68.252
																												7.724	68.257
																												7.73	68.343
																												7.736	68.442
																												7.742	69.313
																												7.748	69.575
																												7.754	71.498
																												7.76	72.347
																												7.766	72.453
																												7.772	72.736
																												7.778	72.788
																												7.784	73.255
																												7.79	73.342
																												7.796	73.364
																												7.802	73.575
																												7.808	73.691
																												7.814	74.968
																												7.82	76.227
																												7.826	76.441
																												7.832	77.165
																												7.838	77.262
																												7.844	77.205
																												7.85	77.215
																												7.856	77.183
																												7.862	76.938
																												7.868	76.842
																												7.874	76.688
																												7.88	77.224
																												7.886	77.471
																												7.892	78.361
																												7.898	78.508
																												7.904	78.781
																												7.91	78.387
																												7.916	78.3
																												7.922	78.001
																												7.928	77.918
																												7.934	77.097
																												7.94	76.567
																												7.946	76.561
																												7.952	76.798
																												7.958	76.903
																												7.963	77.615
																												7.969	77.45
																												7.975	77.352
																												7.981	76.675
																												7.987	76.489
																												7.993	75.555
																												7.999	74.651
																												8.005	74.432
																												8.011	73.791
																												8.017	73.739
																												8.023	73.832
																												8.029	74.019
																												8.035	74.039
																												8.041	73.823
																												8.047	73.697
																												8.053	72.61
																												8.059	71.735
																												8.065	71.542
																												8.071	70.425
																												8.077	70.176
																												8.083	69.089
																												8.089	68.965
																												8.095	68.991
																												8.101	69.073
																												8.107	69.036
																												8.113	68.223
																												8.119	67.17
																												8.125	66.988
																												8.131	66.115
																												8.137	65.892
																												8.143	64.268
																												8.149	63.301
																												8.155	63.113
																												8.161	62.776
																												8.167	62.748
																												8.173	62.307
																												8.179	61.513
																												8.185	61.281
																												8.191	60.335
																												8.197	60.103
																												8.203	58.587
																												8.209	57.192
																												8.215	56.856
																												8.221	55.751
																												8.227	55.561
																												8.233	54.821
																												8.239	54.257
																												8.245	54.125
																												8.251	53.276
																												8.257	53.012
																												8.263	51.392
																												8.269	50.31
																												8.275	50.025
																												8.281	48.7
																												8.287	48.363
																												8.293	46.797
																												8.299	46.076
																												8.305	45.978
																												8.311	45.401
																												8.317	45.214
																												8.323	43.798
																												8.329	42.572
																												8.335	42.309
																												8.341	41.177
																												8.347	40.901
																												8.353	39.242
																												8.359	38.156
																												8.365	37.967
																												8.371	37.182
																												8.377	37.023
																												8.383	35.936
																												8.389	34.942
																												8.395	34.701
																												8.401	33.591
																												8.407	33.363
																												8.413	31.853
																												8.419	30.752
																												8.425	30.495
																												8.431	29.645
																												8.437	29.444
																												8.443	28.451
																												8.449	27.622
																												8.455	27.401
																												8.461	26.543
																												8.467	26.339
																												8.473	25.138
																												8.479	24.279
																												8.485	24.073
																												8.491	23.209
																												8.497	22.992
																												8.503	21.865
																												8.509	21.214
																												8.515	21.039
																												8.521	20.369
																												8.527	20.19
																												8.533	19.221
																												8.539	18.557
																												8.545	18.417
																												8.551	17.798
																												8.557	17.634
																												8.563	16.544
																												8.569	15.889
																												8.575	15.766
																												8.581	15.323
																												8.587	15.207
																												8.593	14.476
																												8.599	13.948
																												8.605	13.816
																												8.611	13.258
																												8.617	13.139
																												8.623	12.491
																												8.629	12.049
																												8.635	11.911
																												8.641	11.467
																												8.647	11.35
																												8.653	10.79
																												8.659	10.5
																												8.665	10.403
																												8.671	10.051
																												8.677	9.956
																												8.683	9.464
																												8.689	9.107
																												8.695	9.023
																												8.701	8.742
																												8.707	8.644
																												8.713	8.268
																												8.718	8.214
																												8.724	7.958
																												8.73	7.681
																												8.736	7.63
																												8.742	7.298
																												8.748	7.242
																												8.754	7.051
																												8.76	6.929
																												8.766	6.883
																												8.772	6.627
																												8.778	6.593
																												8.784	6.489
																												8.79	6.395
																												8.796	6.389
																												8.802	6.247
																												8.808	6.222
																												8.814	6.109
																												8.82	6
																												8.826	5.971
																												8.832	5.82
																												8.838	5.814
																												8.844	5.76
																												8.85	5.747
																												8.856	5.75
																												8.862	5.873
																												8.868	5.886
																												8.874	5.76
																												8.88	5.654
																												8.886	5.631
																												8.892	5.758
																												8.898	5.788
																												8.904	5.775
																												8.91	5.815
																												8.916	5.77
																												8.922	5.861
																												8.928	5.879
																												8.934	5.865
																												8.94	5.928
																												8.946	5.952
																												8.952	6.037
																												8.958	6.043
																												8.964	6.094
																												8.97	6.18
																												8.976	6.198
																												8.982	6.314
																												8.988	6.322
																												8.994	6.344
																												9	6.385
																												9.006	6.356
																												9.012	6.5
																												9.018	6.517
																												9.024	6.531
																												9.03	6.607
																												9.036	6.596
																												9.042	6.617
																												9.048	6.595
																												9.054	6.584
																												9.06	6.622
																												9.066	6.625
																												9.072	6.677
																												9.078	6.666
																												9.084	6.626
																												9.09	6.589
																												9.096	6.587
																												9.102	6.662
																												9.108	6.652
																												9.114	6.672
																												9.12	6.645
																												9.126	6.666
																												9.132	6.566
																												9.138	6.546
																												9.144	6.502
																												9.15	6.55
																												9.156	6.576
																												9.162	6.576
																												9.168	6.569
																												9.174	6.513
																												9.18	6.517
																												9.186	6.513
																												9.192	6.39
																												9.198	6.399
																												9.204	6.319
																												9.21	6.327
																												9.216	6.314
																												9.222	6.154
																												9.228	6.137
																												9.234	5.962
																												9.24	5.9
																												9.246	5.897
																												9.252	5.804
																												9.258	5.777
																												9.264	5.62
																												9.27	5.609
																												9.276	5.613
																												9.282	5.638
																												9.288	5.62
																												9.294	5.484
																												9.3	5.375
																												9.306	5.354
																												9.312	5.216
																												9.318	5.216
																												9.324	5.2
																												9.33	5.216
																												9.336	5.212
																												9.342	5.171
																												9.348	5.143
																												9.354	5.051
																												9.36	4.992
																												9.366	5.004
																												9.372	4.967
																												9.378	4.965
																												9.384	4.898
																												9.39	4.922
																												9.396	4.911
																												9.402	4.832
																												9.408	4.793
																												9.414	4.795
																												9.42	4.765
																												9.426	4.717
																												9.432	4.616
																												9.438	4.606
																												9.444	4.631
																												9.45	4.704
																												9.456	4.715
																												9.462	4.71
																												9.468	4.745
																												9.474	4.695
																												9.479	4.64
																												9.485	4.626
																												9.491	4.541
																												9.497	4.558
																												9.503	4.537
																												9.509	4.535
																												9.515	4.542
																												9.521	4.511
																												9.527	4.522
																												9.533	4.476
																												9.539	4.47
																												9.545	4.483
																												9.551	4.518
																												9.557	4.538
																												9.563	4.511
																												9.569	4.419
																												9.575	4.405
																												9.581	4.411
																												9.587	4.409
																												9.593	4.379
																												9.599	4.309
																												9.605	4.298
																												9.611	4.27
																												9.617	4.261
																												9.623	4.269
																												9.629	4.272
																												9.635	4.252
																												9.641	4.081
																												9.647	4.052
																												9.653	3.949
																												9.659	3.944
																												9.665	3.943
																												9.671	3.811
																												9.677	3.806
																												9.683	3.739
																												9.689	3.695
																												9.695	3.716
																												9.701	3.565
																												9.707	3.549
																												9.713	3.355
																												9.719	3.299
																												9.725	3.244
																												9.731	3.14
																												9.737	3.113
																												9.743	3.008
																												9.749	2.953
																												9.755	2.95
																												9.761	2.982
																												9.767	3.001
																												9.773	2.899
																												9.779	2.821
																												9.785	2.79
																												9.791	2.67
																												9.797	2.672
																												9.803	2.538
																												9.809	2.501
																												9.815	2.477
																												9.821	2.417
																												9.827	2.417
																												9.833	2.411
																												9.839	2.301
																												9.845	2.337
																												9.851	2.273
																												9.857	2.258
																												9.863	2.283
																												9.869	2.304
																												9.875	2.304
																												9.881	2.261
																												9.887	2.274
																												9.893	2.199
																												9.899	2.203
																												9.905	2.185
																												9.911	2.162
																												9.917	2.125
																												9.923	2.037
																												9.929	2.09
																												9.935	2.085
																												9.941	2.019
																												9.947	2.029
																												9.953	1.934
																												9.959	1.92
																												9.965	1.924
																												9.971	1.859
																												9.977	1.875
																												9.983	1.91
																												9.989	1.909
																												9.995	1.884
																												10.001	1.741
																												10.007	1.723
																												10.013	1.749
																												10.019	1.865
																												10.025	1.903
																												10.031	1.905
																												10.037	1.905
																												10.043	1.847
																												10.049	1.809
																												10.055	1.821
																												10.061	1.83
																												10.067	1.84
																												10.073	1.844
																												10.079	1.874
																												10.085	1.865
																												10.091	1.849
																												10.097	1.86
																												10.103	1.886
																												10.109	1.946
																												10.115	1.939
																												10.121	1.931
																												10.127	1.944
																												10.133	1.906
																												10.139	1.849
																												10.145	1.836
																												10.151	1.884
																												10.157	1.916
																												10.163	1.965
																												10.169	1.927
																												10.175	1.918
																												10.181	1.915
																												10.187	1.924
																												10.193	1.961
																												10.199	1.892
																												10.205	1.883
																												10.211	1.79
																												10.217	1.834
																												10.223	1.794
																												10.229	1.803
																												10.235	1.867
																												10.24	1.832
																												10.246	1.838
																												10.252	1.798
																												10.258	1.824
																												10.264	1.793
																												10.27	1.746
																												10.276	1.78
																												10.282	1.702
																												10.288	1.704
																												10.294	1.667
																												10.3	1.705
																												10.306	1.727
																												10.312	1.715
																												10.318	1.691
																												10.324	1.716
																												10.33	1.795
																												10.336	1.793
																												10.342	1.776
																												10.348	1.762
																												10.354	1.73
																												10.36	1.762
																												10.366	1.762
																												10.372	1.775
																												10.378	1.772
																												10.384	1.778
																												10.39	1.764
																												10.396	1.758
																												10.402	1.761
																												10.408	1.741
																												10.414	1.755
																												10.42	1.701
																												10.426	1.722
																												10.432	1.722
																												10.438	1.714
																												10.444	1.728
																												10.45	1.678
																												10.456	1.655
																												10.462	1.675
																												10.468	1.686
																												10.474	1.708
																												10.48	1.705
																												10.486	1.741
																												10.492	1.766
																												10.498	1.751
																												10.504	1.715
																												10.51	1.638
																												10.516	1.646
																												10.522	1.698
																												10.528	1.713
																												10.534	1.741
																												10.54	1.668
																												10.546	1.687
																												10.552	1.658
																												10.558	1.664
																												10.564	1.651
																												10.57	1.629
																												10.576	1.653
																												10.582	1.627
																												10.588	1.647
																												10.594	1.713
																												10.6	1.624
																												10.606	1.588
																												10.612	1.543
																												10.618	1.56
																												10.624	1.642
																												10.63	1.653
																												10.636	1.655
																												10.642	1.618
																												10.648	1.602
																												10.654	1.579
																												10.66	1.591
																												10.666	1.605
																												10.672	1.618
																												10.678	1.613
																												10.684	1.635
																												10.69	1.639
																												10.696	1.648
																												10.702	1.617
																												10.708	1.603
																												10.714	1.613
																												10.72	1.537
																												10.726	1.526
																												10.732	1.472
																												10.738	1.48
																												10.744	1.519
																												10.75	1.553
																												10.756	1.584
																												10.762	1.618
																												10.768	1.604
																												10.774	1.656
																												10.78	1.617
																												10.786	1.603
																												10.792	1.662
																												10.798	1.647
																												10.804	1.765
																												10.81	1.844
																												10.816	1.871
																												10.822	1.871
																												10.828	1.886
																												10.834	1.814
																												10.84	1.783
																												10.846	1.793
																												10.852	1.798
																												10.858	1.805
																												10.864	1.924
																												10.87	1.944
																												10.876	1.984
																												10.882	2.003
																												10.888	2.041
																												10.894	2.119
																												10.9	2.21
																												10.906	2.224
																												10.912	2.283
																												10.918	2.293
																												10.924	2.379
																												10.93	2.479
																												10.936	2.518
																												10.942	2.603
																												10.948	2.634
																												10.954	2.77
																												10.96	2.963
																												10.966	2.977
																												10.972	3.11
																												10.978	3.176
																												10.984	3.29
																												10.99	3.457
																												10.995	3.457
																												11.001	3.594
																												11.007	3.659
																												11.013	3.974
																												11.019	4.354
																												11.025	4.403
																												11.031	4.599
																												11.037	4.665
																												11.043	4.913
																												11.049	5.302
																												11.055	5.396
																												11.061	5.692
																												11.067	5.759
																												11.073	6.062
																												11.079	6.487
																												11.085	6.557
																												11.091	6.876
																												11.097	6.947
																												11.103	7.278
																												11.109	7.788
																												11.115	7.89
																												11.121	8.263
																												11.127	8.334
																												11.133	8.651
																												11.139	9.132
																												11.145	9.224
																												11.151	9.661
																												11.157	9.758
																												11.163	10.166
																												11.169	10.646
																												11.175	10.727
																												11.181	11.061
																												11.187	11.122
																												11.193	11.484
																												11.199	11.812
																												11.205	11.863
																												11.211	12.15
																												11.217	12.186
																												11.223	12.563
																												11.229	12.985
																												11.235	13.055
																												11.241	13.299
																												11.247	13.334
																												11.253	13.443
																												11.259	13.642
																												11.265	13.693
																												11.271	13.847
																												11.277	13.868
																												11.283	14.031
																												11.289	14.207
																												11.295	14.231
																												11.301	14.304
																												11.307	14.308
																												11.313	14.352
																												11.319	14.36
																												11.325	14.329
																												11.331	14.259
																												11.337	14.244
																												11.343	14.2
																												11.349	14.223
																												11.355	14.2
																												11.361	14.137
																												11.367	14.112
																												11.373	14.02
																												11.379	13.849
																												11.385	13.797
																												11.391	13.639
																												11.397	13.586
																												11.403	13.375
																												11.409	13.162
																												11.415	13.106
																												11.421	12.985
																												11.427	12.944
																												11.433	12.843
																												11.439	12.561
																												11.445	12.521
																												11.451	12.278
																												11.457	12.245
																												11.463	12.058
																												11.469	11.727
																												11.475	11.67
																												11.481	11.446
																												11.487	11.388
																												11.493	11.173
																												11.499	10.93
																												11.505	10.899
																												11.511	10.697
																												11.517	10.656
																												11.523	10.472
																												11.529	10.281
																												11.535	10.237
																												11.541	10.028
																												11.547	9.991
																												11.553	9.722
																												11.559	9.32
																												11.565	9.289
																												11.571	9.059
																												11.577	9.058
																												11.583	8.959
																												11.589	8.76
																												11.595	8.715
																												11.601	8.445
																												11.607	8.356
																												11.613	8.244
																												11.619	8.013
																												11.625	7.997
																												11.631	7.803
																												11.637	7.763
																												11.643	7.676
																												11.649	7.402
																												11.655	7.376
																												11.661	7.185
																												11.667	7.131
																												11.673	6.949
																												11.679	6.781
																												11.685	6.777
																												11.691	6.711
																												11.697	6.65
																												11.703	6.531
																												11.709	6.18
																												11.715	6.153
																												11.721	5.96
																												11.727	5.975
																												11.733	5.939
																												11.739	5.921
																												11.745	5.828
																												11.751	5.701
																												11.756	5.656
																												11.762	5.523
																												11.768	5.507
																												11.774	5.38
																												11.78	5.24
																												11.786	5.214
																												11.792	5.071
																												11.798	5.061
																												11.804	5.007
																												11.81	4.95
																												11.816	4.937
																												11.822	4.798
																												11.828	4.75
																												11.834	4.66
																												11.84	4.595
																												11.846	4.603
																												11.852	4.508
																												11.858	4.491
																												11.864	4.437
																												11.87	4.417
																												11.876	4.431
																												11.882	4.383
																												11.888	4.351
																												11.894	4.261
																												11.9	4.143
																												11.906	4.124
																												11.912	4.02
																												11.918	3.988
																												11.924	3.946
																												11.93	3.935
																												11.936	3.957
																												11.942	3.899
																												11.948	3.894
																												11.954	3.887
[truncated: 4,677 more rows]
[truncated: 5 more columns]

## Sheet: Images
	Supplementary Fig. S2
	A
	B
	C
	Fig. 1	A
	Ring Stage
	Trophozoite Stage
	Schizont Stage
	Gametocyte Stage
	Fig. 1 C
	Fig. 1 B
